# Supplementary material for: Insights into the cellulose degradation mechanism of the thermophilic fungus Chaetomium thermophilum based on integrated functional omics
Source: Biotechnol Biofuels. 2020 Aug 12;13:143. doi: 10.1186/s13068-020-01783-z (PMC7425565; doi:10.1186/s13068-020-01783-z)
Supplement: Supplementary file 1 — Additional file 1: Supplementary Tables (S1–S10). [file 13068_2020_1783_MOESM1_ESM.xlsx]

## Sheet: Table S1
Table S1 CAZymes in the genome of Chaetomium thermophilum.
Enzyme Classes	CAZy family	Number	Gene ID	Protein	Uniprot	Signal P
Glycoside Hydrolases (GHs)	GH1	1	18261077	XP_006697315.1	G0SHK8	N
	GH2	4	18258977	XP_006695296.1	G0SB94	Y
			18254429	XP_006690936.1	G0RZR6	N
			18258112	XP_006694480.1	G0SA23	N
			18261425	XP_006697641.1	G0SHY9	N
	GH3	8	18255081	XP_006691566.1	G0S0L4	N
			18259626	XP_006695916.1	G0SC45	Y
			18260532	XP_006696797.1	G0SG40	Y
			18259782	XP_006696064.1	G0SCJ3	N
			18260297	XP_006696572.1	G0SE64	N
			18256246	XP_006692676.1	G0S404	N
			18260583	XP_006696844.1	G0SG87	Y
			18258705	XP_006695045.1	G0S9P9	N
	GH5	7	18259659	XP_006695946.1	G0SC75	N
			18259626	XP_006695916.1	G0SC45	Y
			18255696	XP_006692160.1	G0S2A8	N
			18256076	XP_006692513.1	G0S3B1	N
			18258180	XP_006694548.1	G0SA91	N
			18254093	XP_006690609.1	G0RYT9	Y
			18256805	XP_006693224.1	G0S773	N
	GH6	3	18259113	XP_006695418.1	G0SD43	Y
			18258238	XP_006694603.1	G0SAE6	Y
			18258558	XP_006694908.1	G0S9B2	Y
	GH7	4	18258616	XP_006694959.1	G0S9G3	Y
			18257138	XP_006693547.1	G0S477	Y
			18254815	XP_006691307.1	G0RYS9	Y
			18259410	XP_006695708.1	G0SBI7	Y
	GH10	4	18260298	XP_006696573.1	G0SE65	Y
			18259043	XP_006695353.1	G0SBF1	Y
			18258025	XP_006694397.1	G0S8P5	Y
			18258728	XP_006695063.1	G0S9R7	Y
	GH11	4	18258788	XP_006695119.1	G0S9X3	Y
			18258251	XP_006694616.1	G0SAF9	Y
			18254136	XP_006690651.1	G0RYY1	Y
			18259013	XP_006695327.1	G0SBC5	Y
	GH12	1	18256235	XP_006692666.1	G0S3Z4	Y
	GH13	4	18256035	XP_006692478.1	G0S376	N
			18261184	XP_006697415.1	G0SFN2	N
			18254661	XP_006691156.1	G0RYC8	N
			18256104	XP_006692541.1	G0S3D9	Y
	GH15	3	18254262	XP_006690772.1	G0RZA2	N
			18260062	XP_006696342.1	G0SEZ5	N
			18256111	XP_006692547.1	G0S3E5	N
	GH16	11	18259249	XP_006695551.1	G0SDK5	Y
			18260157	XP_006696435.1	G0SF88	N
			18258772	XP_006695103.1	G0S9V7	Y
			18255124	XP_006691606.1	G0S0Q4	N
			18255090	XP_006691575.1	G0S0M3	Y
			18256555	XP_006692977.1	G0S5R2	Y
			18259810	XP_006696092.1	G0SCM1	Y
			18258108	XP_006694477.1	G0SA20	Y
			18260020	XP_006696300.1	G0SEV3	Y
			18256339	XP_006692765.1	G0S4P0	Y
			18261289	XP_006697510.1	G0SFX7	Y
	GH17	3	18261221	XP_006697447.1	G0SFR4	Y
			18254437	XP_006690942.1	G0RZS2	N
			18260011	XP_006696291.1	G0SEU4	Y
	GH18	9	18255816	XP_006692278.1	G0S2M6	N
			18259665	XP_006695952.1	G0SC81	Y
			18259902	XP_006696184.1	G0SCW8	N
			18255923	XP_006692378.1	G0S2X6	N
			18260558	XP_006696822.1	G0SG65	N
			18257795	XP_006694180.1	G0S7Z7	N
			18255328	XP_006691806.1	G0S1A4	Y
			18258840	XP_006695166.1	G0SAW4	N
			18260592	XP_006696853.1	G0SG96	N
	GH20	1	18259807	XP_006696089.1	G0SCL8	Y
	GH24	1	18254469	XP_006690972.1	G0RZV2	Y
	GH26	1	18255160	XP_006691642.1	G0S0U0	Y
	GH28	1	18260191	XP_006696469.1	G0SFC2	Y
	GH30	2	18257558	XP_006693951.1	G0S6Q3	Y
			18256441	XP_006692865.1	G0S544	N
	GH31	4	18259534	XP_006695829.1	G0SBV8	N
			18259115	XP_006695420.1	G0SD45	Y
			18257223	XP_006693626.1	G0S4V9	N
			18260534	XP_006696799.1	G0SG42	Y
	GH35	1	18255482	XP_006691957.1	G0S1Q5	N
	GH37	2	18260281	XP_006696558.1	G0SE50	N
			18259696	XP_006695981.1	G0SCB0	Y
	GH38	1	18260748	XP_006697003.1	G0SGP6	N
	GH43	6	18260700	XP_006696958.1	G0SGK1	N
			18255182	XP_006691663.1	G0S0W1	N
			18260507	XP_006696773.1	G0SG16	N
			18254599	XP_006691095.1	G0RY67	Y
			18256123	XP_006692559.1	G0S3F7	N
			18255765	XP_006692229.1	G0S2H7	Y
	GH45	2	18258588	XP_006694935.1	G0S9D9	Y
			18260091	XP_006696369.1	G0SF22	Y
	GH47	6	18259081	XP_006695391.1	G0SD16	N
			18258253	XP_006694618.1	G0SAG1	N
			18260933	XP_006697179.1	G0SH72	N
			18255693	XP_006692158.1	G0S2A6	Y
			18259444	XP_006695741.1	G0SBM0	N
			18260102	XP_006696380.1	G0SF33	N
	GH55	4	18255113	XP_006691596.1	G0S0P4	Y
			18256224	XP_006692655.1	G0S3N2	Y
			18258997	XP_006695313.1	G0SBB1	Y
			18258350	XP_006694712.1	G0SAQ5	N
	GH62	2	18257513	XP_006693907.1	G0S6F6	Y
			18256180	XP_006692612.1	G0S3I9	Y
	GH63	2	18260200	XP_006696478.1	G0SFD1	Y
			18254631	XP_006691126.1	G0RY98	N
	GH67	1	18255553	XP_006692024.1	G0S1X2	Y
	GH71	2	18258684	XP_006695024.1	G0S9M8	N
			18254419	XP_006690926.1	G0RZQ6	Y
	GH72	3	18257584	XP_006693976.1	G0S6S8	Y
			18260906	XP_006697155.1	G0SH48	N
			18255636	XP_006692101.1	G0S249	Y
	GH74	1	18258111	XP_006694479.1	G0SA22	Y
	GH75	1	18257672	XP_006694063.1	G0S7C3	Y
	GH76	10	18254058	XP_006690575.1	G0RXS3	Y
			18260172	XP_006696450.1	G0SFA3	Y
			18256579	XP_006693001.1	G0S5Y9	N
			18257893	XP_006694275.1	G0S8L9	N
			18255281	XP_006691760.1	G0S158	N
			18255282	XP_006691761.1	G0S159	Y
			18256118	XP_006692554.1	G0S3F2	Y
			18260338	XP_006696607.1	G0SE99	Y
			18261370	XP_006697589.1	G0SHT7	Y
			18257846	XP_006694230.1	G0S8A0	N
	GH79	1	18261390	XP_006697608.1	G0SHV6	Y
	GH81	1	18258260	XP_006694624.1	G0SAG7	N
	GH92	1	18258334	XP_006694697.1	G0SAP0	N
	GH93	1	18256121	XP_006692557.1	G0S3F5	N
	GH94	1	18256000	XP_006692448.1	G0S346	N
	GH109	1	18254879	XP_006691369.1	G0S017	N
	GH115	1	18255859	XP_006692319.1	G0S2R7	Y
	GH125	3	18258758	XP_006695090.1	G0S9U4	Y
			18257441	XP_006693839.1	G0S635	Y
			18259825	XP_006696107.1	G0SCN6	N
	GH128	2	18254874	XP_006691364.1	G0S012	Y
			18260508	XP_006696774.1	G0SG17	Y
	GH131	2	18261345	XP_006697564.1	G0SHR2	Y
			18254146	XP_006690661.1	G0RYZ1	Y
	GH132	2	18257474	XP_006693871.1	G0S667	Y
			18254969	XP_006691455.1	G0S0A3	N
GlycosylTransferases (GTs)	GT1	5	18256390	XP_006692816.1	G0S4U1	N
			18256027	XP_006692471.1	G0S369	N
			18258964	XP_006695287.1	G0SB85	N
			18259378	XP_006695676.1	G0SDY0	N
			18256201	XP_006692632.1	G0S3K9	N
	GT2	4	18257085	XP_006693497.1	G0S3S5	N
			18257044	XP_006693460.1	G0S3N8	N
			18257317	XP_006693717.1	G0S5F6	N
			18260009	XP_006696289.1	G0SEU2	N
	GT3	1	18256881	XP_006693299.1	G0S7Q3	N
	GT4	5	18255992	XP_006692440.1	G0S338	N
			18258190	XP_006694558.1	G0SAA1	N
			18255575	XP_006692044.1	G0S1Z2	N
			18255625	XP_006692090.1	G0S238	N
			18254749	XP_006691242.1	G0RYL4	N
	GT5	1	18256105	XP_006692542.1	G0S3E0	Y
	GT8	2	18256874	XP_006693292.1	G0S7J4	N
			18260396	XP_006696665.1	G0SEF7	N
	GT15	4	18257751	XP_006694138.1	G0S7Q1	N
			18255583	XP_006692052.1	G0S200	N
			18260600	XP_006696861.1	G0SGA4	N
			18261285	XP_006697506.1	G0SFX3	N
	GT20	2	18259609	XP_006695901.1	G0SC30	N
			18255960	XP_006692410.1	G0S308	N
	GT21	1	18260966	XP_006697209.1	G0SHA2	N
	GT22	3	18257655	XP_006694046.1	G0S7A6	N
			18259384	XP_006695682.1	G0SDY6	N
			18261131	XP_006697366.1	G0SFI3	N
	GT24	1	18258937	XP_006695260.1	G0SB58	Y
	GT25	1	18258732	XP_006695067.1	G0S9S1	N
	GT32	3	18255956	XP_006692406.1	G0S304	N
			18255524	XP_006691998.1	G0S1U6	Y
			18257677	XP_006694068.1	G0S7C8	N
	GT33	1	18257568	XP_006693960.1	G0S6R2	N
	GT34	2	18254826	XP_006691318.1	G0RZW6	N
			18260019	XP_006696299.1	G0SEV2	N
	GT35	1	18257950	XP_006694323.1	G0S3W5	N
	GT39	3	18259998	XP_006696278.1	G0SET1	N
			18254901	XP_006691391.1	G0S039	N
			18255192	XP_006691673.1	G0S0X1	N
	GT41	14	18259565	XP_006695859.1	G0SBY8	N
			18257191	XP_006693595.1	G0S4M4	N
			18257168	XP_006693573.1	G0S4K2	N
			18260677	XP_006696936.1	G0SGH9	N
			18254935	XP_006691424.1	G0S072	N
			18260326	XP_006696596.1	G0SE88	N
			18256782	XP_006693201.1	G0S750	N
			18256304	XP_006692732.1	G0S4F8	N
			18254488	XP_006690990.1	G0RXW2	N
			18256970	XP_006693387.1	G0S844	N
			18261052	XP_006697292.1	G0SHI5	N
			18255729	XP_006692193.1	G0S2E1	N
			18256895	XP_006693313.1	G0S7R7	N
			18259144	XP_006695449.1	G0SDA3	N
	GT48	1	18255797	XP_006692261.1	G0S2K9	N
	GT50	1	18258818	XP_006695145.1	G0SAU3	N
	GT55	1	18261264	XP_006697487.1	G0SFV4	N
	GT57	2	18259791	XP_006696073.1	G0SCK2	N
			18256514	XP_006692936.1	G0S5M1	N
	GT59	1	18257793	XP_006694178.1	G0S7Z5	N
	GT62	3	18257434	XP_006693832.1	G0S628	N
			18259829	XP_006696111.1	G0SCP0	N
			18260393	XP_006696662.1	G0SEF4	N
	GT66	1	18255003	XP_006691489.1	G0S0D7	N
	GT69	1	18257674	XP_006694065.1	G0S7C5	N
	GT71	1	18260569	XP_006696832.1	G0SG75	N
	GT76	1	18258092	XP_006694461.1	G0SA04	N
	GT90	2	18259903	XP_006696185.1	G0SCW9	Y
			18258947	XP_006695270.1	G0SB68	N
Polysaccharide Lyases (PLs)	PL1	1	18255972	XP_006692422.1	G0S320	Y
	PL3	2	18258585	XP_006694932.1	G0S9D6	Y
			18258992	XP_006695309.1	G0SBA7	Y
	PL4		18258686	XP_006695026.1	G0S9N0	Y
Carbohydrate Esterases (CEs)	CE1	6	18259569	XP_006695863.1	G0SBZ2	Y
			18260497	XP_006696763.1	G0SG06	Y
			18256003	XP_006692451.1	G0S349	Y
			18255601	XP_006692068.1	G0S216	Y
			18261049	XP_006697289.1	G0SHI2	N
			18258987	XP_006695304.1	G0SBA2	N
	CE3	4	18258606	XP_006694950.1	G0S9F4	Y
			18256060	XP_006692500.1	G0S398	N
			18257614	XP_006694005.1	G0S711	Y
			18258709	XP_006695049.1	G0S9Q3	Y
	CE4	5	18261211	XP_006697438.1	G0SFQ5	N
			18256463	XP_006692887.1	G0S5B8	N
			18256020	XP_006692466.1	G0S364	Y
			18257959	XP_006694332.1	G0S3X4	Y
			18254353	XP_006690862.1	G0RZJ2	Y
	CE5	3	18260438	XP_006696706.1	G0SEJ8	Y
			18260514	XP_006696780.1	G0SG23	N
			18259051	XP_006695361.1	G0SBF9	Y
	CE7	1	18259713	XP_006695998.1	G0SCC7	N
	CE8	1	18257798	XP_006694183.1	G0S800	Y
	CE12	1	18255142	XP_006691624.1	G0S0S2	Y
	CE15	2	18259097	XP_006695403.1	G0SD28	Y
			18255853	XP_006692313.1	G0S2R1	Y
	CE16	2	18256007	XP_006692455.1	G0S353	N
			18257895	XP_006694277.1	G0S8M1	Y
Auxiliary Activities (AAs)	AA1	5	18259151	XP_006695456.1	G0SDB0	N
			18256068	XP_006692507.1	G0S3A5	Y
			18254453	XP_006690958.1	G0RZT8	N
			18256171	XP_006692603.1	G0S8D2	Y
			18258542	XP_006694892.1	G0S996	N
	AA2	2	18261234	XP_006697459.1	G0SFS6	N
			18259451	XP_006695748.1	G0SBM7	N
	AA3	8	18254083	XP_006690600.1	G0RXU8	Y
			18258765	XP_006695097.1	G0S9V1	Y
			18255894	XP_006692351.1	G0S2U9	N
			18256836	XP_006693255.1	G0S7F7	N
			18258842	XP_006695168.1	G0SAW6	Y
			18254816	XP_006691308.1	G0RYT0	N
			18260506	XP_006696772.1	G0SG15	Y
			18257832	XP_006694216.1	G0S886	N
	AA4	2	18255331	XP_006691809.1	G0S1A7	N
			18261022	XP_006697262.1	G0SHF5	N
	AA5	8	18254939	XP_006691426.1	G0S074	Y
			18258061	XP_006694433.1	G0S8T1	Y
			18257739	XP_006694127.1	G0S7P0	Y
			18261317	XP_006697537.1	G0SG04	Y
			18260977	XP_006697219.1	G0SHB2	Y
			18260580	XP_006696842.1	G0SG85	Y
			18259350	XP_006695650.1	G0SDV4	Y
			18259434	XP_006695731.1	G0SBL0	Y
	AA6	1	18259557	XP_006695851.1	G0SBY0	N
	AA7	13	18259651	XP_006695939.1	G0SC68	N
			18260462	XP_006696729.1	G0SEM1	Y
			18258473	XP_006694827.1	G0S931	N
			18260896	XP_006697146.1	G0SH39	Y
			18254096	XP_006690612.1	G0RYU2	Y
			18260958	XP_006697203.1	G0SH96	Y
			18260942	XP_006697187.1	G0SH80	N
			18255465	XP_006691940.1	G0S1N8	N
			18256158	XP_006692591.1	G0S8C0	N
			18261308	XP_006697528.1	G0SFZ5	Y
			18261378	XP_006697596.1	G0SHU4	N
			18256107	XP_006692544.1	G0S3E2	N
			18258712	XP_006695052.1	G0S9Q6	Y
	AA8	7	18259515	XP_006695811.1	G0SBU0	Y
			18258570	XP_006694919.1	G0S9C3	Y
			18256075	XP_006692512.1	G0S3B0	Y
			18258688	XP_006695028.1	G0S9N2	N
			18256277	XP_006692706.1	G0S434	Y
			18255163	XP_006691645.1	G0S0U3	Y
			18255164	XP_006691646.1	G0S0U4	Y
	AA9	18	18257530	XP_006693924.1	G0S6H3	Y
			18257511	XP_006693905.1	G0S6F4	Y
			18261252	XP_006697475.1	G0SFU2	Y
			18257256	XP_006693659.1	G0S4Z2	N
			18261233	XP_006697458.1	G0SFS5	N
			18257176	XP_006693581.1	G0S4L0	Y
			18256541	XP_006692963.1	G0S5P8	N
			18258095	XP_006694464.1	G0SA07	N
			18256232	XP_006692663.1	G0S3Z1	Y
			18258950	XP_006695273.1	G0SB71	Y
			18254131	XP_006690646.1	G0RYX6	N
			18260930	XP_006697176.1	G0SH69	Y
			18259269	XP_006695571.1	G0SDM5	Y
			18254433	XP_006690939.1	G0RZR9	Y
			18256251	XP_006692680.1	G0S408	Y
			18254791	XP_006691284.1	G0RYQ6	Y
			18255149	XP_006691631.1	G0S0S9	Y
			18255837	XP_006692297.1	G0S2P5	Y
Carbohydrate-Binding Modules (CBMs)	CBM18	2	18255082	XP_006691567.1	G0S0L5	N
			18257768	XP_006694155.1	G0S7X2	Y

## Sheet: Table S2
Table S2 Cellulose degradation-related proteins in the genome of 7 ascomycetes.
Enzyme activity	CAZy family	C.thermophilum DSM1495	T. lanuginosus ATCC 200065	N.crassa ATCC24698	A. niger ATCC1015	A. fumigatus Af293	T. reesei QM9414	P. oxalicum 114-2
LPMO	AA9	18	4	11	7	6	5	4
Cellobiose dehydrogenase	AA3+AA8	2	0	2	3	3	0	1
GMC oxidoreductase	AA3	8	4	8	4	11	0	0
Cellobiohydrolase	GH7	3	0	2	4	2	1	2
	GH6	2	0	0	2	1	1	1
β-1,4-Glucosidase	GH3	7	5	7	12	13	9	7
	GH1	1	1	1	3	5	2	4
β-1,4-Endoglucanase	GH5	5	0	1	3	5	3	6
	GH45	2	0	1	0	1	1	1
	GH6	1	0	3	0	0	0	0
	GH7	1	0	3	0	1	1	1
	GH12	1	0	0	4	2	2	3
C.thermophilum: Chaetomium thermophilum; T. lanuginosus: Thermomyces lanuginosus; N.crassa: Neurospora crassa; A. niger: Aspergillus niger; A. fumigatus: Aspergillus fumigatus; T. reesei: Trichoderma reesei; P. oxalicum: Penicillium oxalicum.

## Sheet: Table S3
Table S3 Characterised AA9 LPMOs in the CAZy database.
Protein name	GeneBank	Substrate specificity	Structure
MtLPMO9A	AKO82493.1	cellulose and xylan
NCU03328	CAD70347.1	cellulose	4QI8
MYCTH112089	AEO60271.1	cellulose
PsLPMOA	ANB32141.1	cellulose
PcLPMO9D	BAL43430.1	cellulose	4B5Q
PaLPMO9E	CAP67740.1	cellulose
MtLPMO9B	AON76800.1	cellulose
NCU08760	EAA26873.1	cellulose
PaLPMO9B	CAP68375.1	cellulose
HiLPMO9H	AFO72237	cellulose
MtLPMO9C	AON76801.1	cellulose, XG, β-glucans
NCU01050	CAD21296.1	cellulose	4EIR
PsLPMOB	ANB32140.1	cellulose
HiLPMO9I	AFO72238	cellulose and glucomannan
PaLPMO9H	CAP61476.1	cellulose and hemicellulose
NCU02916	EAA36362.1	cellulose and cellooligosaccharides	4D7U
CvAA9A	AST24379.1	oligosaccharides, polysaccharides:cellulose, xyloglucan, mixed-linkage glucan and glucomannan
LsAA9A	ALN96977.1	oligosaccharides, polysaccharides:cellulose, xyloglucan, mixed-linkage glucan and glucomannan，additionally cleaves isolated xylan substrates.	5ACF
PaLPMO9A	CAP73254.1	cellulose
NCU07760	EAA29018.1	cellulose
HjLPMO9A	CAA71999.1	cellulose	5O2W
TaLPMO9A	ACS05720.1	cellulose	2YET
NCU07898	EAA33178.1	cellulose	4EIS
GtLPMO9A-2	BAV57612.1	xylogucan and β-glucans
MYCTH_92668	AEO56665.1	cellulose	5UFV
HiLPMO9B	ETW87087.1	cellulose	5NNS

## Sheet: Table S4
Table S4 Selected peptidases related to protein degradation in the genome of C. thermophilum.
Type	Enzyme activity	Family	Number
Endopeptidase	Aspartic-type peptidase	A1	17
		A22	1
		A28	1
	Serine-type peptidase	S8	7
		S28	2
		S12	1
		S53	1
	Metallopeptidase	M3	1
		M4	1
		M12	1
		M16	1
		M43	1
		M67	1
		M79	1
Exopeptidase	Aminopeptidase	M28	6
		M24	4
		M1	3
		M18	2
	Carboxypeptidase	M28	4
		M14	3
		M20	3
		S10	2
		S12	1
	Oligopeptidase	S9	2
		S53	2
		S15	1
		M19	1
		M49	1

## Sheet: Table S5
Table S5 Relative content of selected enzymes detected in the secretomes of C. thermophilum with different carbon sources.
Substrate	Enzyme activity	Family	Uniprot	Signal P	Relative content of secretome (%)
					Gly	Xyl	Ara	XOS	XY	Glc	Cel	MCC
Cellulose	LPMO	AA9	G0RYQ6	Y	0.03±0.01	0±0	0.36±0.01	0±0	0.02±0.03	0±0	0±0	0.46±0.06
			G0S2P5	Y	0±0	0±0	0±0	0±0	0±0	0±0	0±0	0.06±0.08
			G0SB71	Y	0±0	0±0	0.01±0.01	0±0	0.01±0.01	0±0	0±0	0.17±0.02
			G0RZR9	Y	0.04±0.03	0±0	0.6±0.09	0.07±0.03	0.06±0.01	0±0	0±0	1.96±1.23
			G0S6F4	Y	0±0	0±0	0±0	0±0	0±0	0±0	0±0	0±0
			G0S0S9	Y	0±0	0±0	0.02±0.04	0±0	0±0	0±0	0±0	0.36±0.39
			G0S408	Y	0.07±0.07	0±0	1.13±0.25	0±0	0.07±0.1	0±0	0±0	3.06±1.66
			G0RYX6	N	0.06±0.08	0±0	0.3±0.05	0.07±0.06	0.04±0.01	0.02±0.03	0.07±0.1	1.66±0.25
			G0SDM5	Y	0.01±0.01	0±0	0±0	0±0	0±0	0±0	0±0	0.52±0.43
			G0SH69	Y	0±0	0±0	0.11±0.1	0±0	0±0	0±0	0±0	3.03±0.94
			G0S4L0	Y	0.03±0.05	0.09±0.04	0.44±0.22	0.2±0.12	0.09±0.1	0.14±0.11	0.11±0.04	0.23±0.07
			G0SFU2	Y	0±0	0±0	0±0	0±0	0±0	0±0	0±0	0±0
			G0S5P8	N	0.17±0.09	0.01±0.01	0.99±0.04	0.08±0	0.02±0.03	0.01±0.02	0±0	1.73±0.22
			G0SA07	N	0±0	0.02±0.02	0.06±0.02	0.02±0	0.04±0.01	0±0	0.02±0.02	0.07±0.07
			G0S3Z1	Y	0.01±0.01	0.01±0.01	0±0	0±0	0±0	0±0	0±0	0±0
			G0S6H3	Y	0±0	0±0	0.22±0.08	0±0	0±0	0±0	0±0	0.49±0.22
			G0S4Z2	N	0±0	0±0	0±0	0±0	0±0	0±0	0±0	0±0
			G0SFS5	N	0±0	0±0	0±0	0±0	0±0	0±0	0±0	0±0
	Cellobiose dehydrogenase	AA3+AA8	G0S434	Y	0.09±0.1	0±0	0.32±0.29	0±0	0.14±0	0±0	0±0	0.66±0.31
			G0S3B0	Y	0±0	0.01±0.01	0.08±0.1	0±0	0.04±0.02	0±0	0±0	0.38±0.08
	GMC oxidoreductase	AA3-2	G0SAW6	Y	0.06±0.06	0.28±0.19	0.02±0.01	0.18±0.21	0.12±0.12	0.06±0.03	0.09±0.07	0±0
			G0S886	N	0±0	0±0	0±0	0±0	0±0	0±0	0±0	0±0
			G0RYT0	N	0±0	0±0	0±0	0±0	0±0	0±0	0±0	0±0
			G0S7F7	N	0±0	0±0	0.01±0.01	0.01±0.02	0±0	0±0	0±0	0.01±0.01
			G0S2U9	N	0±0	0±0	0±0	0±0	0±0	0±0	0±0	0.01±0.01
			G0SG15	Y	0.48±0.54	0±0	1.16±0.19	0.14±0.2	0.47±0.1	0±0	0±0	0.57±0.09
			G0S9V1	Y	0.15±0.21	0±0	0.06±0.1	0±0	0.06±0.09	0±0	0±0	0±0
			G0RXU8	Y	0±0	0±0	0±0	0±0	0±0	0±0	0±0	0±0
	Cellobiohydrolase	GH7	G0RYS9	Y	0.17±0.24	0.01±0.01	0.66±0.38	0±0	0.2±0.09	0±0	0±0	6.32±6.49
			G0S477	Y	0.42±0.06	0.08±0.11	0.55±0.28	1.14±1.47	1.26±0.14	0.02±0.03	2.35±2.25	3.12±2.86
			G0SBI7	Y	0±0	0±0	0±0.01	0±0	0±0	0±0	0±0	0±0
		GH6	G0SD43	Y	0.18±0.2	0.02±0.02	0.24±0.07	0.23±0.29	0.48±0.02	0±0	0.34±0.1	0.65±0.56
			G0S9B2	Y	0.31±0.44	0±0	0.17±0.1	0±0	0.18±0.21	0±0	0±0	5.09±5.52
	β-1,4-glucosidase	GH3	G0S404	N	1.02±0.02	0.81±0.13	0.47±0.37	0.44±0.46	0.5±0.38	2.09±0.42	1.12±0.92	0.09±0.09
			G0SG40	Y	0.47±0.07	0.02±0.02	0.4±0.25	0.03±0.01	0.15±0.02	0.12±0.01	0.28±0.37	3.29±2.43
			G0S9P9	N	0.13±0.1	0.14±0.04	0±0.01	0.1±0.1	0.06±0.09	0.32±0.25	0.06±0.06	0±0
			G0SG87	Y	0±0	0±0	0±0	0±0	0±0	0.01±0.02	0±0	0±0
			G0S0L4	N	0±0	0±0	0±0	0.01±0.02	0±0	0±0	0±0	0±0
			G0SE64	N	0±0	0±0	0±0	0±0	0±0	0±0	0±0	0±0
			G0SCJ3	N	0±0	0±0	0±0	0±0	0±0	0±0	0±0	0±0
		GH1	G0SHK8	N	0.05±0.07	0.07±0.1	0.06±0.1	0.34±0.16	0.46±0.11	0±0	0.25±0.35	0.01±0.02
	β-1,4-endoglucanase	GH5	G0SC45	Y	0±0	0±0	0±0	0±0	0±0	0±0	0±0	0.18±0.18
			G0S3B1	N	0±0	0±0	0±0	0±0	0±0	0±0	0±0	0±0
			G0SC75	N	0±0	0.01±0.01	0±0	0±0	0±0	0±0	0±0	0±0
			G0S2A8	N	0±0	0±0	0±0.01	0±0	0±0	0±0	0±0	0±0
			G0S773	N	0±0	0±0	0±0	0±0	0±0	0±0	0±0	0±0
		GH45	G0S9D9	Y	0±0	0±0	0.11±0.06	0±0	0.07±0.04	0±0	0.09±0.12	0.65±0.17
			G0SF22	Y	0±0	0±0	0±0	0±0	0±0	0±0	0±0	0.21±0.19
		GH6	G0SAE6	Y	0±0	0±0	0±0	0±0	0±0	0±0	0±0	0±0
		GH7	G0S9G3	Y	0.09±0.1	0.03±0.03	0.08±0.09	0.04±0.05	0.18±0.16	0±0	0.07±0.09	2.47±1.85
		GH12	G0S3Z4	Y	0±0	0±0	0±0	0±0	0±0	0±0	0±0	0±0
Xylan	β-1,4-Endoxylanase	GH10	G0S8P5	Y	0.25±0.24	0.6±0.3	0.79±0.21	0.93±0.53	0.53±0.13	0.14±0.16	0.23±0.25	0.76±0.14
			G0SBF1	Y	0.09±0.13	0.33±0.37	0.47±0.11	0.74±0.55	0.89±0.26	0±0	0.44±0.29	0.71±0.53
			G0S9R7	Y	0±0	0±0	0±0	0±0	0±0	0±0	0±0	0.07±0.08
			G0SE65	Y	0±0	0±0	0±0	0±0	0±0	0±0	0±0	0±0
		GH11	G0SAF9	Y	0.37±0.13	0.23±0.23	1.6±1.65	0.65±0.05	2.62±2.74	0.02±0	0.07±0.1	0.57±0.29
			G0RYY1	Y	0±0	0±0	0.07±0.07	0±0	0±0	0±0	0±0	0±0
			G0SBC5	Y	0±0	0.01±0.01	0.12±0.03	0.01±0.02	0.05±0.04	0±0	0±0	0.01±0.01
			G0S9X3	Y	0±0	0.18±0.24	0.44±0.59	0.04±0.01	0.03±0.02	0±0	0±0	0±0
	β-1,4-Xylosidase	GH43	G0S0W1	N	0.24±0.23	0.16±0.23	0.46±0.1	0.22±0.15	0.64±0.08	0±0	0.01±0.02	0.25±0.25
			G0SG16	N	0±0	0±0	0±0	0±0	0±0	0±0	0±0	0±0
			G0S2H7	Y	0.01±0.01	0±0	0±0	0±0	0±0	0±0	0±0	0.3±0.02
	Acetylxylan esterase	CE3	G0S711	Y	0±0	0±0	0±0	0±0	0.01±0.01	0±0	0±0	0±0
			G0S9Q3	Y	0±0	0±0	0±0	0±0	0±0	0±0	0±0	0±0
			G0S9F4	Y	0±0	0±0	0±0	0±0	0±0	0±0	0±0	0±0
			G0S398	N	0±0	0.01±0.01	0±0	0±0	0±0	0±0	0±0	0±0
		CE5	G0SBF9	Y	0.15±0.01	0.12±0.17	1.36±0.42	0.39±0.02	0.33±0.11	0±0	0±0	0.2±0.13
			G0SG23	N	0.03±0.01	0.02±0.02	0.04±0.02	0.03±0.01	0.02±0.01	0.01±0.02	0.03±0.05	0.06±0.02
		CE1	G0SBZ2	Y	0.06±0.03	0.07±0.1	0.32±0.08	0.2±0.18	0.19±0.04	0±0	0±0	0.42±0.34
			G0S349	Y	0.01±0.01	0±0	0±0	0±0	0.05±0.03	0±0	0±0	0.07±0.1
	α-Glucuronidase	GH67	G0S1X2	Y	0.18±0.17	0.15±0.18	0.44±0.22	0.47±0.56	0.15±0.06	0.1±0.14	0.02±0.02	0.66±0.45
		GH115	G0S2R7	Y	0.33±0.38	0.02±0.02	0.19±0.26	0.74±0.58	0.47±0.12	0±0	0.27±0.24	0.85±0.51
	Feruloyl esterase	CE1	G0S216	Y	0.06±0.03	0±0	0.14±0.11	0.01±0.01	0.12±0.13	0±0	0±0	0.52±0.18
			G0SG06	Y	0±0	0.01±0.01	0.28±0.06	0.03±0.04	0.08±0.09	0±0	0±0	0.16±0.08
	α-Arabinofuranosidase	GH43	G0RY67	Y	0.06±0.09	0±0	0±0.01	0.03±0.04	0±0	0±0	0±0	0.47±0.1
			G0SGK1	N	0±0	0±0	0.01±0.01	0±0	0±0	0±0	0±0	0.02±0.02
			G0S3F7	N	0±0	0±0	0±0.01	0±0	0±0	0±0	0±0	0±0
		GH62	G0S6F6	Y	0.09±0.09	0.09±0.09	0±0	0.16±0.15	0.14±0.1	0.17±0.12	0.17±0.24	0.18±0.25
			G0S3I9	Y	0±0	0±0	0.03±0.03	0.06±0.08	0.55±0.48	0±0	0±0	0±0
β-1,3；1,4-glucan	1,3-β-Endoglucanase	GH16	G0SA20	Y	1.27±0.48	1.92±0.45	1.21±0.11	1.67±0.25	1.41±0.17	2.2±1.33	2.05±0.57	2.03±0.81
			G0SDK5	Y	0.25±0.12	1.12±1.26	0.21±0.05	0.36±0.18	0.27±0.11	0.75±0.26	0.57±0.09	0.19±0.03
			G0S9V7	Y	0.13±0.04	0.2±0.06	0.02±0	0.19±0.05	0.2±0	0.34±0.23	0.25±0.07	0.09±0.12
			G0SEV3	Y	0±0	0±0	0±0	0±0	0±0	0±0	0±0	0±0
			G0SF88	N	0±0	0±0	0±0	0±0	0±0	0±0	0±0	0±0
			G0SCM1	Y	0.04±0.06	0.22±0.13	0±0	0.2±0.21	0.09±0.09	0.21±0.14	0.16±0.16	0.01±0.01
			G0SFX7	Y	0.21±0.1	0.21±0.08	0.14±0.03	0.25±0.03	0.17±0	0.2±0	0.14±0.08	0.1±0.1
			G0S5R2	Y	0.12±0.09	0.2±0.11	0.04±0.05	0.25±0.14	0.21±0.04	0.19±0.1	0.19±0.17	0±0
			G0S0M3	Y	0±0	0.05±0.07	0±0	0±0	0.03±0	0.04±0.01	0.02±0.02	0.01±0.01
			G0S0Q4	N	0±0	0.01±0	0±0	0±0	0±0	0±0	0±0	0±0
			G0S4P0	Y	0.12±0.05	0.09±0.04	0.16±0.09	0.04±0.05	0.16±0.01	0.36±0.07	0.11±0.14	0.06±0.05
		GH17	G0SEU4	Y	0.03±0.04	0.09±0.07	0.09±0.04	0.08±0.05	0.11±0	0.1±0.1	0.05±0.02	0.03±0.03
			G0SFR4	Y	0.27±0.12	0.55±0.24	0.28±0.1	0.45±0.18	0.36±0.2	0.82±0.49	0.69±0.32	0.19±0.09
			G0RZS2	N	0.03±0.05	0.05±0.07	0±0	0±0	0.02±0.02	0.02±0.03	0±0	0±0
		GH55	G0SBB1	Y	0±0	0±0	0±0	0±0	0±0	0±0	0±0	0±0
		GH81	G0SAG7	N	0.01±0.01	0±0	0±0.01	0±0	0±0	0±0	0±0	0±0
		GH128	G0SG17	Y	0.05±0.02	0.01±0.01	0.04±0.01	0.02±0	0.04±0.03	0±0	0±0	0±0
			G0S012	Y	0±0	0.03±0.04	0±0	0.01±0.02	0±0	0.01±0.02	0.03±0.04	0±0
		GH131	G0RYZ1	Y	0±0	0±0	0±0	0±0	0±0	0±0	0±0	0±0
			G0SHR2	Y	0±0	0±0	0±0	0±0	0.01±0.02	0±0	0±0	0.2±0.11
	1,3-β-Exodoglucanase	GH55	G0S0P4	Y	0±0	0±0	0±0	0±0	0±0	0±0	0±0	0±0
			G0S3N2	Y	0.28±0.11	0.43±0.17	0.13±0.07	0.58±0.15	0.56±0.07	0.64±0.24	0.65±0.15	0.32±0.14
			G0SAQ5	N	0.54±0.38	0.51±0.11	0.22±0.17	0.45±0.09	0.45±0.09	0.7±0.04	0.3±0.38	0.43±0.11
		GH132	G0S667	Y	0.09±0.09	0.2±0.25	0.35±0.17	0.35±0.1	0.08±0.03	0.19±0.07	0.07±0.09	0.32±0.2
（Galacto）mannan	β-1,4-Endomannase	GH5	G0RYT9	Y	0.06±0.06	0±0	0±0	0.03±0.04	0.01±0.01	0.01±0.02	0±0	0.38±0.08
		GH26	G0S0U0	Y	0±0	0±0	0±0	0±0	0±0	0±0	0±0	0.07±0.06
	β-1,4-Mannosidase	GH2	G0SHY9	N	0±0	0±0	0±0	0±0	0±0	0±0	0±0	0±0
Xyloglucan	β-1,4-Endoglucanase	GH74	G0SA22	Y	0±0	0±0	0±0	0±0	0±0	0±0	0±0	0.09±0.15
Pectin	Pectate lyase	PL3	G0S9D6	Y	0.04±0.06	0.13±0.11	0.17±0.06	0.18±0.04	0.01±0.02	0.23±0.02	0.19±0.07	0.08±0.09
			G0SBA7	Y	0.31±0.3	0.36±0.1	1.05±0.86	0.36±0.3	0.22±0.12	1.79±1.15	1.09±1.34	0.31±0.2
		PL1	G0S320	Y	0±0	0±0	0±0	0±0	0±0	0±0	0±0	0.01±0.01
	Exopolygalacturonase	GH28	G0SFC2	Y	0±0	0.01±0.01	0±0	0±0	0±0	0±0	0±0	0±0
	β-1,4-Galactosidase	GH2	G0SA23	N	0±0	0±0	0±0	0±0	0±0	0±0	0±0	0±0
		GH35	G0S1Q5	N	0±0	0±0	0±0	0±0	0±0	0±0	0±0	0±0
	Rhamnogalacturonate lyase		G0S9N0	Y	0±0	0±0	0±0	0±0	0±0	0±0	0±0	0±0
	Pectin methylesterase	CE8	G0S800	Y	0.49±0.21	0.27±0.25	0.34±0.29	0.34±0.23	0.25±0.06	0.43±0.25	0.37±0.3	0.47±0.1
	Carbohydrate esterase	CE15	G0SD28	Y	0.2±0.28	0±0	0.76±0.2	0.04±0.05	0.18±0.05	0±0	0±0	0.5±0.25
			G0S2R1	Y	0±0	0±0	0±0	0±0	0±0	0±0	0±0	0±0
		CE16	G0S8M1	Y	0.04±0.03	0.01±0.01	0.08±0.08	0.22±0.06	0.04±0.05	0±0	0.04±0	0.16±0.05
			G0S353	N	0±0	0.01±0.02	0±0	0±0	0±0	0±0	0.01±0.01	0.01±0.01
	Rhamnogalacturonan acetylesterase	CE12	G0S0S2	Y	0±0	0±0	0±0	0±0	0.01±0.01	0±0	0±0	0.4±0.17
Chitin	Exo-1,4-beta-D-glucosaminidase	GH2	G0SB94	Y	3.99±0.27	7.6±4.12	2.12±0.38	3.51±0.57	2.17±1.6	8.58±2.4	9.24±1.02	2.17±0.86
	Chitinase	GH18	G0S1A4	Y	0.31±0.07	0.76±0.2	0.22±0.07	0.55±0.02	0.36±0.01	0.49±0.26	0.49±0.03	0.42±0.12
			G0SAW4	N	0.06±0.06	0.13±0.15	0±0	0.09±0.01	0.07±0.03	0.06±0.08	0.03±0.04	0±0
			G0SG96	N	0±0	0±0	0±0	0.01±0.02	0±0	0±0	0±0	0±0
			G0S7Z7	N	0±0	0±0	0±0	0±0	0±0	0±0	0±0	0±0
			G0S2M6	N	0±0	0±0	0±0	0±0	0±0	0±0	0±0	0.04±0.07
			G0SC81	Y	0±0	0±0	0.08±0.08	0±0	0±0	0±0	0±0	0.01±0.01
			G0S2X6	N	0±0	0±0	0±0	0±0	0.01±0.02	0±0	0±0	0.01±0.01
			G0SG65	N	0±0	0±0	0±0	0±0	0±0	0±0	0±0	0±0
			G0SCW8	N	0±0	0±0	0±0	0±0	0±0	0±0	0±0	0±0
	Endo-chitosanase	GH75	G0S7C3	Y	0.09±0.04	0.88±0.04	0.21±0.12	0.79±0.29	0.46±0.25	0.88±0.33	0.68±0.63	0.12±0.06
	Beta-hexosaminidase	GH20	G0SCL8	Y	0.38±0.2	0.34±0.23	0.07±0.07	0.21±0.11	0.21±0.02	0.1±0.14	0.05±0.03	0.01±0.01
	Chitin-binding protein	CBM18	G0S0L5	N	0±0	0±0	0.01±0.02	0±0	0±0	0±0	0±0	0±0
			G0S7X2	Y	0.02±0.02	0±0	0.06±0.02	0.02±0	0.03±0	0.01±0.02	0±0	0.24±0.12
	Deacetylase	CE4	G0S5B8	N	0.26±0.03	0.32±0.11	0.2±0.07	0.29±0.09	0.26±0.09	0.29±0.07	0.24±0.14	0.16±0.06
			G0S3X4	Y	0.3±0.03	0.08±0.08	0.18±0.05	0.13±0.04	0.28±0.03	0.16±0.02	0.16±0.01	0±0
			G0S364	Y	0.1±0.03	0.09±0.02	0.47±0.22	0.15±0.04	0.16±0.07	0.14±0.08	0.07±0.1	0.03±0.03
			G0SFQ5	N	0±0	0±0	0±0	0±0	0±0	0±0	0±0	0±0
Starch	Alpha-amylase	GH13	G0S3D9	Y	0.67±0.02	0.22±0.25	0.17±0.13	0.49±0.07	0.65±0.04	0.01±0.02	0.11±0.15	0.13±0.03
			G0S376	N	0±0	0±0	0±0	0±0	0±0	0±0	0±0	0±0
			G0SFN2	N	0±0	0.01±0.01	0±0	0±0	0±0	0±0	0±0	0±0
		GH13	G0RYC8	N	0±0	0±0	0±0	0±0	0±0	0±0	0±0	0.01±0.02
	Alpha-glucosidase	GH31	G0SD45	Y	1.52±0.24	3.53±1.08	0.35±0.21	2.56±0.44	0.95±0	4.35±0.1	4.39±1.2	0.6±0.15
			G0SG42	Y	0±0	0.01±0.01	0±0	0±0	0±0	0±0	0±0	0±0
			G0SBV8	N	0±0	0±0	0±0	0±0	0±0	0±0	0±0	0±0
			G0S4V9	N	0.01±0.01	0±0	0±0	0±0	0±0	0±0	0±0	0±0
		GH15	G0RZA2	N	5.75±1.91	2.91±0.64	1.04±0.29	1.83±0.58	2.43±1.62	2.18±0.17	4.51±2.82	1.99±0.5
			G0SEZ5	N	0±0	0±0	0±0	0±0	0±0	0±0	0±0	0±0
			G0S3E5	N	0.13±0.13	0.05±0.05	0±0.01	0.08±0.11	0.1±0.02	0.08±0.12	0.04±0.05	0.02±0.03
Others	Auxiliary Activities (AAs)	AA1	G0SDB0	N	0±0	0±0	0±0	0±0	0±0	0±0	0±0	0±0
			G0S3A5	Y	0.11±0.04	0.13±0.13	0.32±0.11	0.08±0.11	0±0	0±0	0.03±0.04	0±0
			G0RZT8	N	0±0	0±0	0±0	0.02±0.03	0.01±0.01	0±0	0±0	0±0
			G0S8D2	Y	0±0	0±0	0±0	0±0	0±0	0±0	0±0	0.01±0.01
			G0S996	N	0±0	0±0	0±0	0±0	0±0	0±0	0±0	0±0
		AA2	G0SFS6	N	0.09±0.13	0±0	0.01±0.01	0±0	0.01±0.01	0±0	0±0	0.01±0.01
			G0SBM7	N	0.18±0.17	0.33±0.44	0.15±0.12	0.6±0.42	0.3±0.18	0.05±0.04	0.07±0.1	0.01±0.01
		AA4	G0S1A7	N	0±0	0±0	0±0	0±0	0±0	0±0	0±0	0±0
			G0SHF5	N	0±0	0±0	0±0	0.05±0.07	0.32±0.13	0±0	0.04±0.05	0±0
		AA5	G0S074	Y	0±0	0±0	0±0	0±0	0.03±0.05	0±0	0±0	0.01±0.02
			G0S8T1	Y	0.08±0.12	0±0	0.01±0.01	0±0	0.1±0.08	0.02±0.03	0±0	0±0
			G0S7P0	Y	0.36±0.34	0.19±0.14	0.28±0.11	0.19±0.19	0.39±0.07	0.29±0.17	0.26±0.2	0.18±0.1
			G0SG04	Y	0±0	0±0	0±0	0±0	0±0	0±0	0±0	0±0
			G0SHB2	Y	0.03±0.04	0.04±0.06	0.01±0.02	0.06±0.08	0.05±0.06	0.03±0.05	0±0	0.01±0.01
			G0SG85	Y	0.18±0.22	0.1±0.15	0.04±0.02	0.06±0.08	0.09±0.09	0.1±0.1	0.1±0.14	0.01±0.01
			G0SDV4	Y	0±0	0.02±0.02	0.04±0	0.02±0.03	0±0	0.02±0.03	0±0	0.01±0.01
			G0SBL0	Y	0.59±0.04	0.2±0.06	0.2±0.11	0.16±0.01	0.55±0.12	0.24±0.03	0.2±0.09	0.11±0.05
		AA6	G0SBY0	N	0±0	0±0	0±0	0±0	0±0	0±0	0±0	0±0
		AA7	G0SC68	N	0.05±0.07	0.09±0.12	0.16±0.05	0.18±0.01	0.02±0.01	0.01±0.02	0.05±0.03	0.1±0.09
			G0SEM1	Y	0.63±0.06	0.62±0.05	0.29±0.05	0.52±0.09	0.25±0.01	0.73±0.01	0.8±0.5	0.41±0.09
			G0S931	N	0±0	0±0	0±0	0±0	0±0	0±0	0±0	0±0
			G0SH39	Y	0±0	0±0	0±0	0±0	0±0	0±0	0±0	0.01±0.02
			G0RYU2	Y	0.22±0.14	0.18±0.07	0.08±0.1	0.22±0.02	0.21±0.06	0.11±0.12	0.23±0.06	0.26±0.24
			G0SH96	Y	0.72±0.07	0.6±0.04	0.42±0.19	0.5±0.21	0.37±0.03	0.87±0.16	1.92±0.17	0.94±0.11
			G0SH80	N	0.46±0.29	0.76±0.25	0.2±0.33	0.68±0.45	0.61±0.16	0.25±0.08	0.37±0.04	0.45±0.17
			G0S1N8	N	0±0	0±0	0±0	0±0	0±0	0±0	0±0	0±0
			G0S8C0	N	0.01±0.01	0±0	0±0	0±0	0±0	0±0	0±0	0±0
			G0SFZ5	Y	0±0	0±0	0±0	0±0	0±0	0±0	0±0	0±0
			G0SHU4	N	0±0	0±0	0±0	0±0	0±0	0±0	0±0	0±0
			G0S3E2	N	0±0	0.01±0.02	0±0	0±0	0±0	0±0	0.02±0.02	0±0
			G0S9Q6	Y	0.55±0.04	0.33±0.15	0.25±0.03	0.13±0.14	0.2±0.12	0.24±0.06	0.16±0.12	0.04±0.07
		AA8	G0SBU0	Y	0±0	0±0	0±0.01	0±0	0±0	0±0	0±0	0±0
			G0S9C3	Y	0±0	0±0	0±0	0±0	0±0	0±0	0±0	0±0
			G0S9N2	N	0.02±0.03	0±0	0.12±0.07	0±0	0±0	0±0	0±0	0.09±0.1
			G0S0U3	Y	0±0	0±0	0±0	0±0	0.01±0.01	0±0	0±0	0.24±0.18
			G0S0U4	Y	0.01±0.01	0±0	0.05±0.05	0±0	0±0	0±0	0±0	0.37±0.28
Protein	Aspartic-type peptidase	A1	G0S1M2	Y	0±0	0±0	0±0	0±0	0±0	0±0	0±0	0±0
			G0RYR0	Y	0±0	0±0	0±0	0±0	0±0	0±0	0±0	0±0
			G0S1H4	Y	0.01±0.01	0.03±0.01	0±0	0.01±0.02	0.03±0.05	0.04±0.06	0.03±0.04	0.01±0.01
			G0SE86	Y	0±0	0±0	0±0	0.01±0.01	0.01±0.01	0±0	0±0	0±0
			G0RYV1	Y	0±0	0±0	0±0	0±0	0±0	0±0	0.01±0.01	0±0
			G0SFR3	Y	0±0	0±0	0±0	0±0	0±0	0±0	0±0	0±0
			G0SAA2	Y	0±0	0.01±0.01	0±0	0±0	0±0	0±0	0±0	0±0
			G0SBH2	Y	0±0	0±0	0±0	0±0	0±0	0±0	0±0	0±0
			G0SI60	Y	0±0	0±0	0±0	0±0	0±0	0±0	0±0	0±0
			G0SGN4	Y	0.09±0.01	1.95±2	0.14±0.08	0.47±0.31	0.98±0.78	0.92±0.01	1.06±0.63	0.01±0.01
			G0SBG0	N	0±0	0±0	0±0	0±0	0±0	0±0	0±0	0±0
			G0S4R8	Y	0±0	0.02±0.02	0±0	0±0	0±0	0.02±0.03	0±0	0±0
			G0S1X8	N	0±0	0±0	0±0	0±0	0±0	0±0	0±0	0±0
			G0RXV2	Y	0±0	0±0	0±0	0±0	0±0	0±0	0±0	0±0
			G0S288	Y	0.09±0.08	0.23±0.07	0.03±0.03	0.24±0.05	0.26±0.03	0.11±0.09	0.1±0.15	0.02±0.04
			G0S3I8	Y	0.06±0.06	0±0	0±0	0±0	0.03±0.01	0±0	0±0	0±0
			G0S6C5	Y	0±0	0±0	0±0	0.01±0.01	0±0	0±0	0±0	0±0
		A22	G0S1W5	N	0±0	0±0	0±0	0±0	0±0	0±0	0±0	0±0
		A28	G0S8E8	N	0±0	0±0	0±0	0±0	0±0	0±0	0±0	0±0
	Serine-type peptidase	S8	G0S9Y5	Y	1.11±1.41	0.03±0.05	0.09±0.08	0.03±0.01	0.1±0.06	0.15±0.18	0.03±0.05	0.62±0.18
			G0S9X5	N	0.04±0.03	0±0	0±0	0.03±0.04	0±0	0±0	0±0	0±0
			G0SHU5	Y	0.01±0.01	0±0	0±0	0±0	0±0	0±0	0±0	0±0
			G0RZZ4	Y	0.1±0.03	0.24±0.15	0.1±0.11	0.21±0.11	0.12±0.07	0.17±0.08	0.17±0.14	0.06±0.01
			G0S329	N	0±0	0±0	0±0	0±0	0±0	0±0	0±0	0.01±0.01
			G0S8P3	Y	2.22±1.18	1.29±0.04	0.74±0.32	0.86±0.28	0.99±0.17	0.94±0.54	1.11±0.02	1.48±0.52
			G0SAU7	Y	0.01±0.01	0.08±0.08	0.1±0.15	0.23±0.08	0.16±0.06	0.04±0.06	0.11±0.04	0.3±0.2
		S28	G0S9E9	Y	1.19±0.09	1.1±0.01	0.62±0.28	1±0.02	0.81±0.13	1.69±0.25	1.56±0.92	0.52±0.16
			G0SC07	N	0±0	0±0	0±0	0±0	0±0	0±0	0.01±0.01	0±0
		S53	G0RYW9	Y	0±0	0±0	0±0	0±0	0±0	0±0	0±0	0±0
	Metallopeptidase	M3	G0S7K9	N	0.26±0.01	0.07±0.02	0.13±0.11	0.06±0.09	0.54±0.02	0±0	0.04±0.06	0±0
		M4	G0S2V7	N	0±0	0±0	0±0	0±0	0±0	0±0	0±0	0±0
		M12	G0RZW0	N	0.01±0.01	0±0	0.02±0.03	0.03±0.04	0±0	0.02±0.03	0±0	0±0
		M16	G0SGG1	N	0±0	0.01±0.01	0±0	0±0	0±0	0±0	0±0	0±0
		M43	G0SEK4	Y	0.01±0.01	0±0	0±0	0±0	0.02±0.02	0±0	0±0	0±0
		M67	G0S6V1	N	0±0	0.01±0.02	0±0.01	0±0	0.01±0.02	0±0	0±0	0.01±0.01
		M79	G0S535	N	0±0	0±0	0±0	0±0	0±0	0±0	0±0	0±0
	Aminopeptidase	M28	G0S7N9	Y	0.11±0.15	0.31±0.22	0.02±0.02	0.27±0.1	0.27±0.08	0.35±0.14	0.27±0.29	0±0
			G0S9N1	Y	0.01±0.01	0.04±0.02	0.05±0.04	0.04±0.05	0.05±0.01	0.04±0.06	0±0	0±0
			G0S799	Y	0±0	0.07±0.1	0±0	0.01±0.01	0.05±0.04	0±0	0±0	0±0
			G0SBF2	Y	0.03±0.04	0±0	0.01±0.01	0.01±0.02	0.04±0.01	0±0	0±0	0.03±0.05
			G0RYX4	Y	0.48±0.05	0.51±0.23	0.18±0.11	0.42±0.06	0.44±0.12	0.61±0.11	0.71±0.68	0.13±0.18
			G0SH07	N	0±0	0±0	0±0	0±0	0±0	0±0	0±0	0±0
		M24	G0S2M9	N	0±0	0±0	0±0	0±0	0±0	0±0	0±0	0±0
			G0S3I4	N	0.23±0.19	0.48±0.32	0.09±0.07	0.57±0.16	0.49±0.11	0.36±0.36	0.15±0.16	0.01±0.01
			G0S5L9	N	0±0	0±0	0±0	0±0	0±0	0±0	0±0	0±0
			G0S4E0	N	0.76±0.56	0.39±0.49	0.14±0.06	0.39±0.15	0.57±0.32	0.14±0.2	0.13±0.18	0±0
		M1	G0SGR7	N	2.43±0.51	1.65±0.85	1.21±0.27	1.95±0.14	1.36±0.44	1.78±0.22	1.46±0.19	0.27±0.27
			G0S3C8	N	1.19±0.14	0.29±0.3	0.31±0.11	0.5±0.22	0.36±0.23	0.11±0.12	0.16±0.22	0.05±0.07
			G0SE57	N	0.21±0.27	0.17±0.24	0.1±0.1	0.41±0.07	0.31±0.26	0±0	0.07±0.1	0±0
		M18	G0SG74	N	0.25±0.16	0.03±0.04	0.11±0.1	0.07±0.04	0.04±0.02	0.01±0.02	0.01±0.02	0.04±0.01
			G0SHL4	N	0.28±0.14	0.09±0.12	0.16±0.14	0.2±0.04	0.17±0.06	0±0	0.05±0.08	0.05±0.06
	Carboxypeptidase	M28	G0SF10	N	0±0	0±0	0±0	0±0	0±0	0±0	0±0	0±0
			G0S708	N	0±0	0±0	0.01±0.01	0±0	0±0	0±0	0±0	0±0
			G0S6A3	Y	0±0	0±0	0±0	0±0	0±0	0±0	0±0	0±0
			G0SCA3	Y	0±0	0±0	0±0	0±0	0±0	0±0	0±0	0±0
		M14	G0S2Y4	Y	0.11±0.16	0±0	0±0	0±0	0±0	0±0	0±0	0±0
			G0S7U3	Y	0±0	0±0	0±0	0±0	0±0	0±0	0±0	0±0
			G0S3K5	N	0±0	0±0	0±0	0±0	0±0	0±0	0±0	0±0
		M20	G0S4V5	N	0.44±0.3	0.55±0.03	0.06±0.05	0.42±0.24	0.14±0.13	0.61±0.09	0.53±0.32	0.03±0.03
			G0SAB1	N	0±0	0.01±0.01	0±0	0±0	0±0	0±0	0±0	0±0
			G0SH44	N	0±0	0±0	0±0	0±0	0±0	0±0	0±0	0±0
		S10	G0SEC5	Y	0±0	0.01±0.01	0.01±0.02	0±0	0±0	0±0	0±0	0±0
			G0SFE3	Y	0.21±0.27	0.26±0.32	0.07±0.12	0.24±0.2	0.29±0.05	0.39±0.31	0.27±0.38	0±0
		S12	G0S367	N	0±0	0±0	0±0	0±0	0±0	0±0	0±0	0±0
	Oligopeptidase	S9	G0S3Y9	Y	1.22±0.61	0.08±0.08	0.27±0.02	0.05±0.04	0.14±0.12	0.09±0.07	0.1±0.1	0.34±0.14
			G0SHR4	N	0±0	0.16±0.08	0±0	0.11±0.15	0.06±0.07	0.05±0.04	0.05±0.03	0±0
		S53	G0S4Y8	Y	0±0	0±0	0±0	0±0	0±0	0±0	0±0	0±0
			G0S3E4	N	0±0	0±0	0.01±0.02	0±0	0±0	0±0	0±0	0±0
		S15	G0SBZ3	N	0±0	0±0	0±0	0±0	0±0	0±0	0±0	0±0
		M19	G0S835	N	0±0	0±0	0±0	0±0	0±0	0±0	0±0	0±0
		M49	G0S0D1	N	1.01±0.02	0.71±0.59	0.5±0.55	1.01±0.09	1.23±0.05	0.27±0.33	0.32±0.45	0.02±0.02

## Sheet: Table S6
Table S6 List of CAZymes categorized into 14 groups based on protein expression patterns shown in Fig.3a Venn diagram.
Detected cultures	Total	Uniprit	Protein name	CAZy family
Gly Glc Cel MCC	35	G0S477	Glucanase	GH7
		G0S404	Beta-glucosidase-like protein	GH3
		G0SG40	Beta-glucosidase-like protein	GH3
		G0RYX6	Uncharacterized protein	AA9
		G0S4L0	Uncharacterized protein	AA9
		G0S8P5	Beta-xylanase	GH10
		G0SAF9	Endo-1,4-beta-xylanase	GH11
		G0S3N2	Exo-beta-1,3-glucanase-like protein	GH55
		G0SAQ5	Exo-beta-1,3-glucanase-like protein	GH55
		G0SA20	Cell wall glucanase-like protein	GH16
		G0SDK5	Endo-1,3(4)-beta-glucanase-like protein	GH16
		G0S9V7	Endo-1,3(4)-beta-glucanase-like protein	GH16
		G0SFX7	Putative cell wall protein	GH16
		G0S4P0	Uncharacterized protein	GH16
		G0SFR4	Uncharacterized protein	GH17
		G0SEU4	Hydrolase-like protein	GH17
		G0S667	Uncharacterized protein	GH132
		G0SB94	Hydrolase-like protein	GH2
		G0S1A4	Uncharacterized protein	GH18
		G0S7C3	Endo-chitosanase	GH75
		G0S5B8	Deacetylase-like protein	CE4
		G0S364	Deacetylase-like protein	CE4
		G0SD45	Alpha-glucosidase-like protein	GH31
		G0RZA2	Glucoamylase	GH15
		G0S3E5	Glucoamylase	GH15
		G0SBA7	Uncharacterized protein	PL3
		G0S9D6	Pectate lyase-like protein	PL3
		G0S800	Pectinesterase	CE8
		G0SBL0	Glyoxal oxidase-like protein	AA5
		G0S7P0	Uncharacterized protein	AA5
		G0SEM1	Isoamyl alcohol oxidase-like protein	AA7
		G0SH96	Uncharacterized protein	AA7
		G0SH80	Uncharacterized protein	AA7
		G0S9Q6	Putative FAD binding protein	AA7
		G0RYU2	Uncharacterized protein	AA7
Gly Cel MCC	10	G0SD43	Glucanase	GH6
		G0S9G3	Glucanase	GH7
		G0SHK8	Beta-glucosidase-like protein	GH1
		G0SBF1	Beta-xylanase	GH10
		G0S0W1	Xylosidase-like protein	GH43
		G0S2R7	Uncharacterized protein	GH115
		G0SG23	Putative cellulose binding protein	CE5
		G0S3D9	Alpha-amylase-like protein	GH13
		G0S8M1	Uncharacterized protein	CE16
		G0SC68	Putative lipid-binding protein	AA7
Gly Glc Cel	9	G0SBM7	Peroxidase	AA2
		G0S9P9	Uncharacterized protein	GH3
		G0SCM1	Putative cell wall protein	GH16
		G0S5R2	Hydrolase-like protein	GH16
		G0SAW4	Uncharacterized protein	GH18
		G0SCL8	Beta-hexosaminidase	GH20
		G0S3X4	Hydrolase-like protein	CE4
		G0SAW6	Uncharacterized protein	AA3-2
		G0SG85	Uncharacterized protein	AA5
Gly Glc MCC	2	G0S1X2	Alpha-glucuronidase	GH67
		G0RYT9	Endo-1,4-beta-mannosidase-like protein	GH5
Glc Cel MCC	1	G0S6F6	Uncharacterized protein	GH62
Gly MCC	15	G0RYS9	Glucanase	GH7
		G0S9B2	Glucanase	GH6
		G0SG15	Uncharacterized protein	AA3-2
		G0S434	Cellobiose dehydrogenase-like protein	AA3+AA8
		G0RZR9	Putative cellulose binding protein	AA9
		G0S408	Putative cellulose binding protein	AA9
		G0S5P8	Uncharacterized protein	AA9
		G0RYQ6	Uncharacterized protein	AA9
		G0SBF9	Putative cellulose binding protein	CE5
		G0S216	Uncharacterized protein	CE1
		G0SBZ2	Putative cellulose binding protein	CE1
		G0RY67	Hydrolase-like protein	GH43
		G0SD28	Uncharacterized protein	CE15
		G0S7X2	Uncharacterized protein	CBM18
		G0S9N2	Uncharacterized protein	AA8
GlyGlc	3	G0RZS2	Hydrolase-like protein	GH17
		G0S8T1	Uncharacterized protein	AA5
		G0SHB2	Uncharacterized protein	AA5
CelMCC	2	G0S9D9	Cellulase-like protein	GH45
		G0SA07	Uncharacterized protein	AA9
GlyCel	1	G0S3A5	Uncharacterized protein	AA1
GlcCel	1	G0S0M3	Hydrolase-like protein	GH16
Gly	3	G0SG17	Uncharacterized protein	GH128
		G0SFS6	Catalase-peroxidase	AA2
		G0S9V1	Uncharacterized protein	AA3-2
Glc		G0SDV4	Uncharacterized protein	AA5
Cel	3	G0S012	Uncharacterized protein	GH128
		G0SHF5	D-lactate dehydrogenase [cytochrome]-like protein	AA4
		G0S3E2	Uncharacterized protein	AA7
MCC	24	G0SDM5	Uncharacterized protein	AA9
		G0SH69	Putative cellulose binding protein	AA9
		G0S2P5	Uncharacterized protein	AA9
		G0SB71	Uncharacterized protein	AA9
		G0S0S9	Lactonohydrolase-like protein	AA9
		G0S6H3	Uncharacterized protein	AA9
		G0S3B0	Cellobiose dehydrogenase-like protein	AA3+AA8
		G0SC45	Endoglucanase-like protein	GH5
		G0SF22	Cellulase-like protein	GH45
		G0S9R7	Beta-xylanase	GH10
		G0S2H7	Hydrolase-like protein	GH43
		G0S349	Putative cellulose binding protein	CE1
		G0SG06	Putative pyridoxal phosphate binding protein	CE1
		G0SGK1	Hydrolase-like protein	GH43
		G0SHR2	Uncharacterized protein	GH131
		G0S0U0	Uncharacterized protein	GH26
		G0SA22	Uncharacterized protein	GH74
		G0S0S2	Rhamnogalacturonan acetylesterase-like protein	CE12
		G0S2M6	Uncharacterized protein	GH18
		G0RYC8	1,4-alpha-glucan-branching enzyme-like protein	GH13
		G0S074	Uncharacterized protein	AA5
		G0SH39	Uncharacterized protein	AA7
		G0S0U3	Uncharacterized protein	AA8
		G0S0U4	Uncharacterized protein	AA8

## Sheet: Table S7
Table S7 List of CAZymes categorized into 11 groups based on protein expression patterns shown in Fig.3b Venn diagram.
Detected cultures	Total	Uniprit	Protein name	CAZy family
Xyl Ara XOS XY	54	G0S477	Glucanase	GH7
		G0SD43	Glucanase	GH6
		G0S9G3	Glucanase	GH7
		G0S404	Beta-glucosidase-like protein	GH3
		G0SG40	Beta-glucosidase-like protein	GH3
		G0SHK8	Beta-glucosidase-like protein	GH1
		G0S4L0	Uncharacterized protein	AA9
		G0SA07	Uncharacterized protein	AA9
		G0SAW6	Uncharacterized protein	AA3-2
		G0S8P5	Beta-xylanase	GH10
		G0SBF1	Beta-xylanase	GH10
		G0SAF9	Endo-1,4-beta-xylanase	GH11
		G0S9X3	Endo-1,4-beta-xylanase	GH11
		G0S0W1	Xylosidase-like protein	GH43
		G0SBF9	Putative cellulose binding protein	CE5
		G0SG23	Putative cellulose binding protein	CE5
		G0SBZ2	Putative cellulose binding protein	CE1
		G0S1X2	Alpha-glucuronidase	GH67
		G0S2R7	Uncharacterized protein	GH115
		G0SA20	Cell wall glucanase-like protein	GH16
		G0SDK5	Endo-1,3(4)-beta-glucanase-like protein	GH16
		G0S9V7	Endo-1,3(4)-beta-glucanase-like protein	GH16
		G0SFX7	Putative cell wall protein	GH16
		G0S5R2	Hydrolase-like protein	GH16
		G0S4P0	Uncharacterized protein	GH16
		G0SFR4	Uncharacterized protein	GH17
		G0SEU4	Hydrolase-like protein	GH17
		G0S3N2	Exo-beta-1,3-glucanase-like protein	GH55
		G0SAQ5	Exo-beta-1,3-glucanase-like protein	GH55
		G0S667	Uncharacterized protein	GH132
		G0SBA7	Uncharacterized protein	PL3
		G0S9D6	Pectate lyase-like protein	PL3
		G0S800	Pectinesterase	CE8
		G0SB94	Hydrolase-like protein	GH2
		G0S1A4	Uncharacterized protein	GH18
		G0S7C3	Endo-chitosanase	GH75
		G0SCL8	Beta-hexosaminidase	GH20
		G0S5B8	Deacetylase-like protein	CE4
		G0S3X4	Hydrolase-like protein	CE4
		G0S364	Deacetylase-like protein	CE4
		G0S3D9	Alpha-amylase-like protein	GH13
		G0SD45	Alpha-glucosidase-like protein	GH31
		G0RZA2	Glucoamylase	GH15
		G0SBM7	Peroxidase	AA2
		G0SBL0	Glyoxal oxidase-like protein	AA5
		G0S7P0	Uncharacterized protein	AA5
		G0SHB2	Uncharacterized protein	AA5
		G0SG85	Uncharacterized protein	AA5
		G0SEM1	Isoamyl alcohol oxidase-like protein	AA7
		G0SH96	Uncharacterized protein	AA7
		G0SH80	Uncharacterized protein	AA7
		G0S9Q6	Putative FAD binding protein	AA7
		G0SC68	Putative lipid-binding protein	AA7
		G0RYU2	Uncharacterized protein	AA7
XOS XY Ara	10	G0RZR9	Putative cellulose binding protein	AA9
		G0RYX6	Uncharacterized protein	AA9
		G0S5P8	Uncharacterized protein	AA9
		G0SG15	Uncharacterized protein	AA3-2
		G0S3I9	Uncharacterized protein	GH62
		G0SD28	Uncharacterized protein	CE15
		G0SG06	Putative pyridoxal phosphate binding protein	CE1
		G0SG17	Uncharacterized protein	GH128
		G0S8M1	Uncharacterized protein	CE16
		G0S7X2	Uncharacterized protein	CBM18
Xyl XOS XY	5	G0S9P9	Uncharacterized protein	GH3
		G0S6F6	Uncharacterized protein	GH62
		G0SCM1	Putative cell wall protein	GH16
		G0SAW4	Uncharacterized protein	GH18
		G0S3E5	Glucoamylase	GH15
Xyl XOS Ara	2	G0S3A5	Uncharacterized protein	AA1
		G0SDV4	Uncharacterized protein	AA5
XY Ara	10	G0RYS9	Glucanase	GH7
		G0S9B2	Glucanase	GH6
		G0S9D9	Cellulase-like protein	GH45
		G0S408	Putative cellulose binding protein	AA9
		G0RYQ6	Uncharacterized protein	AA9
		G0S434	Cellobiose dehydrogenase-like protein	AA3+AA8
		G0S3B0	Cellobiose dehydrogenase-like protein	AA3+AA8
		G0S9V1	Uncharacterized protein	AA3-2
		G0SBC5	Endo-1,4-beta-xylanase	GH11
		G0S216	Uncharacterized protein	CE1
Xyl XY	2	G0S0M3	Hydrolase-like protein	GH16
		G0RZS2	Hydrolase-like protein	GH17
XOS XY	5	G0SHF5	D-lactate dehydrogenase [cytochrome]-like protein	AA4
Xyl		G0S0Q4	Hydrolase-like protein	GH16
		G0S012	Uncharacterized protein	GH128
		G0S353	Uncharacterized protein	CE16
		G0S3E2	Uncharacterized protein	AA7
XOS	3	G0RY67	Hydrolase-like protein	GH43
		G0RYT9	Endo-1,4-beta-mannosidase-like protein	GH5
		G0RZT8	Uncharacterized protein	AA1
XY	5	G0S349	Putative cellulose binding protein	CE1
		G0SHR2	Uncharacterized protein	GH131
		G0S2X6	Chitinase-like protein	GH18
		G0S074	Uncharacterized protein	AA5
		G0S8T1	Uncharacterized protein	AA5
Ara	10	G0SH69	Putative cellulose binding protein	AA9
		G0SB71	Uncharacterized protein	AA9
		G0S0S9	Lactonohydrolase-like protein	AA9
		G0S6H3	Uncharacterized protein	AA9
		G0RYY1	Endo-1,4-beta-xylanase	GH11
		G0SGK1	Hydrolase-like protein	GH43
		G0SC81	Uncharacterized protein	GH18
		G0S0L5	Uncharacterized protein	CBM18
		G0S9N2	Uncharacterized protein	AA8
		G0S0U4	Uncharacterized protein	AA8

## Sheet: Table S8
Table S8 The most abundant CAZymes with a relative content greater than 0.5% in the secretomes of C. thermophilum with different carbon sources.
Medium and protein no.	Uniprot	Protein name	CAZy family	Signal P	Relative content of secretome (%)a
Gly
1	G0RZA2	Glucoamylase	GH15	N	5.75
2	G0SB94	Hydrolase-like protein	GH2	Y	3.99
3	G0SD45	Alpha-glucosidase-like protein	GH31	Y	1.52
4	G0SA20	Glycosidase	GH16	Y	1.27
5	G0S404	Beta-glucosidase-like protein	GH3	N	1.02
6	G0SH96	Uncharacterized protein	AA7	Y	0.72
7	G0S3D9	Alpha-amylase-like protein	GH13	Y	0.67
8	G0SEM1	Isoamyl alcohol oxidase-like protein	AA7	Y	0.63
9	G0SBL0	Glyoxal oxidase-like protein	AA5	Y	0.59
10	G0S9Q6	Putative FAD binding protein	AA7	Y	0.55
11	G0SAQ5	Exo-beta-1,3-glucanase-like protein	GH55	N	0.54
Xyl
1	G0SB94	Hydrolase-like protein	GH2	Y	7.6
2	G0SD45	Alpha-glucosidase-like protein	GH31	Y	3.53
3	G0RZA2	Glucoamylase	GH15	N	2.91
4	G0SA20	Glycosidase	GH16	Y	1.92
5	G0SDK5	Endo-1,3(4)-beta-glucanase-like protein	GH16	Y	1.12
6	G0S7C3	Endo-chitosanase	GH75	Y	0.88
7	G0S404	Beta-glucosidase-like protein	GH3	N	0.81
8	G0S1A4	Uncharacterized protein	GH18	Y	0.76
9	G0SH80	Uncharacterized protein	AA7	N	0.76
10	G0SEM1	Isoamyl alcohol oxidase-like protein	AA7	Y	0.62
11	G0S8P5	Beta-xylanase	GH10	Y	0.6
12	G0SH96	Uncharacterized protein	AA7	Y	0.6
13	G0SFR4	Uncharacterized protein	GH17	Y	0.55
14	G0SAQ5	Exo-beta-1,3-glucanase-like protein	GH55	N	0.51
Ara
1	G0SB94	Hydrolase-like protein	GH2	Y	2.12
2	G0SAF9	Endo-1,4-beta-xylanase	GH11	Y	1.6
3	G0SBF9	Putative cellulose binding protein	CE5	Y	1.36
4	G0SA20	Glycosidase	GH16	Y	1.21
5	G0SG15	Uncharacterized protein	AA3-2	Y	1.16
6	G0S408	Putative cellulose binding protein	AA9	Y	1.13
7	G0SBA7	Pectate lyase	PL3	Y	1.05
8	G0RZA2	Glucoamylase	GH15	N	1.04
9	G0S5P8	Uncharacterized protein	AA9	N	0.99
10	G0S8P5	Beta-xylanase	GH10	Y	0.79
11	G0SD28	Uncharacterized protein	CE15	Y	0.76
12	G0RYS9	Glucanase	GH7	Y	0.66
13	G0RZR9	Putative cellulose binding protein	AA9	Y	0.6
14	G0S477	Glucanase	GH7	Y	0.55
XOS
1	G0SB94	Hydrolase-like protein	GH2	Y	3.51
2	G0SD45	Alpha-glucosidase-like protein	GH31	Y	2.56
3	G0RZA2	Glucoamylase	GH15	N	1.83
4	G0SA20	Glycosidase	GH16	Y	1.67
5	G0S477	Glucanase	GH7	Y	1.14
6	G0S8P5	Beta-xylanase	GH10	Y	0.93
7	G0S7C3	Endo-chitosanase	GH75	Y	0.79
8	G0SBF1	Beta-xylanase	GH10	Y	0.74
9	G0S2R7	Uncharacterized protein	GH2/GH115	Y	0.74
10	G0SH80	Uncharacterized protein	AA7	N	0.68
11	G0SAF9	Endo-1,4-beta-xylanase	GH11	Y	0.65
12	G0SBM7	Peroxidase	AA2	N	0.6
13	G0S3N2	Exo-beta-1,3-glucanase-like protein	GH55	Y	0.58
14	G0S1A4	Uncharacterized protein	GH18	Y	0.55
15	G0SEM1	Isoamyl alcohol oxidase-like protein	AA7	Y	0.52
XY
1	G0SAF9	Endo-1,4-beta-xylanase	GH11	Y	2.62
2	G0RZA2	Glucoamylase	GH15	N	2.43
3	G0SB94	Hydrolase-like protein	GH2	Y	2.17
4	G0SA20	Glycosidase	GH16	Y	1.41
5	G0S477	Glucanase	GH7	Y	1.26
6	G0SD45	Alpha-glucosidase-like protein	GH31	Y	0.95
7	G0SBF1	Beta-xylanase	GH10	Y	0.89
8	G0S3D9	Alpha-amylase-like protein	GH13	Y	0.65
9	G0S0W1	Xylosidase-like protein	GH43	N	0.64
10	G0SH80	Uncharacterized protein	AA7	N	0.61
11	G0S3N2	Exo-beta-1,3-glucanase-like protein	GH55	Y	0.56
12	G0S3I9	Uncharacterized protein	GH62	Y	0.55
13	G0SBL0	Glyoxal oxidase-like protein	AA5	Y	0.55
14	G0S8P5	Beta-xylanase	GH10	Y	0.53
Glc
1	G0SB94	Hydrolase-like protein	GH2	Y	8.58
2	G0SD45	Alpha-glucosidase-like protein	GH31	Y	4.35
3	G0SA20	Glycosidase	GH16	Y	2.2
4	G0RZA2	Glucoamylase	GH15	N	2.18
5	G0S404	Beta-glucosidase-like protein	GH3	N	2.09
6	G0SBA7	Pectate lyase	PL3	Y	1.79
7	G0S7C3	Endo-chitosanase	GH75	Y	0.88
8	G0SH96	Uncharacterized protein	AA7	Y	0.87
9	G0SFR4	Uncharacterized protein	GH17	Y	0.82
10	G0SDK5	Endo-1,3(4)-beta-glucanase-like protein	GH16	Y	0.75
11	G0SEM1	Isoamyl alcohol oxidase-like protein	AA7	Y	0.73
12	G0SAQ5	Exo-beta-1,3-glucanase-like protein	GH55	N	0.7
13	G0S3N2	Exo-beta-1,3-glucanase-like protein	GH55	Y	0.64
Cel
1	G0SB94	Hydrolase-like protein	GH2	Y	9.24
2	G0RZA2	Glucoamylase	GH15	N	4.51
3	G0SD45	Alpha-glucosidase-like protein	GH31	Y	4.39
4	G0S477	Glucanase	GH7	Y	2.35
5	G0SA20	Glycosidase	GH16	Y	2.05
6	G0SH96	Uncharacterized protein	AA7	Y	1.92
7	G0S404	Beta-glucosidase-like protein	GH3	N	1.12
8	G0SBA7	Pectate lyase	PL3	Y	1.09
9	G0SEM1	Isoamyl alcohol oxidase-like protein	AA7	Y	0.8
10	G0SFR4	Uncharacterized protein	GH17	Y	0.69
11	G0S7C3	Endo-chitosanase	GH75	Y	0.68
12	G0S3N2	Exo-beta-1,3-glucanase-like protein	GH55	Y	0.65
13	G0SDK5	Endo-1,3(4)-beta-glucanase-like protein	GH16	Y	0.57
MCC
1	G0RYS9	Glucanase	GH7	Y	6.32
2	G0S9B2	Glucanase	GH6	Y	5.09
3	G0SG40	Beta-glucosidase-like protein	GH3	Y	3.29
4	G0S477	Glucanase	GH7	Y	3.12
5	G0S408	Putative cellulose binding protein	AA9	Y	3.06
6	G0SH69	Putative cellulose binding protein	AA9	Y	3.03
7	G0S9G3	Glucanase	GH7	Y	2.47
8	G0SB94	Hydrolase-like protein	GH2	Y	2.17
9	G0SA20	Glycosidase	GH16	Y	2.03
10	G0RZA2	Glucoamylase	GH15	N	1.99
11	G0RZR9	Putative cellulose binding protein	AA9	Y	1.96
12	G0S5P8	Uncharacterized protein	AA9	N	1.73
13	G0RYX6	Uncharacterized protein	AA9	N	1.66
14	G0SH96	Uncharacterized protein	AA7	Y	0.94
15	G0S2R7	Uncharacterized protein	GH2	Y	0.85
16	G0S8P5	Beta-xylanase	GH10	Y	0.76
17	G0SBF1	Beta-xylanase	GH10	Y	0.71
18	G0S434	Cellobiose dehydrogenase-like protein	AA8+AA3	Y	0.66
19	G0S1X2	Alpha-glucuronidase	GH67	Y	0.66
20	G0SD43	Glucanase	GH6	Y	0.65
21	G0S9D9	Cellulase-like protein	GH45	Y	0.65
22	G0SD45	Alpha-glucosidase-like protein	GH31	Y	0.6
23	G0SG15	Uncharacterized protein	AA3-2	Y	0.57
24	G0SAF9	Endo-1,4-beta-xylanase	GH11	Y	0.57
25	G0SDM5	Uncharacterized protein	AA9	Y	0.52
26	G0S216	Uncharacterized protein	CE1	Y	0.52
a The relative content (%) of each enzyme is the mean of repeated tests.

## Sheet: Talbe S9
Table S6 Relative content of selected enzymes detected in the secretomes of C. thermophilum during growth on arabinose and MCC at days 1, 3, and 5.
Substrate	Enzyme activity	Family	Uniprot	Signal P	Relative content of secretome (%)
					Ara 1d	Ara 3d	Ara 5d	MCC 1d	MCC 3d	MCC 5d
Cellulose	LPMO	AA9	G0RYQ6	Y	0.1±0.06	0.11±0.08	0.36±0.01	0.04±0.05	0.17±0.08	0.46±0.06
			G0S2P5	Y	0±0	0±0	0±0	0±0	0±0	0.06±0.08
			G0SB71	Y	0.01±0.02	0±0.01	0.01±0.01	0.01±0.02	0.03±0.04	0.17±0.02
			G0RZR9	Y	0±0	0.05±0.03	0.6±0.09	0.04±0.05	0.4±0.09	1.96±1.23
			G0S6F4	Y	0±0	0±0	0±0	0±0	0±0	0±0
			G0S0S9	Y	0.01±0.02	0.02±0.04	0.02±0.04	0.01±0.01	0.07±0.11	0.36±0.39
			G0S408	Y	0±0	0.08±0.04	1.13±0.25	0.08±0.07	0.91±0.47	3.06±1.66
			G0RYX6	N	0.01±0.01	0.04±0.01	0.3±0.05	0.17±0.08	0.61±0.09	1.66±0.25
			G0SDM5	Y	0±0	0±0	0±0	0.01±0.02	0.12±0.11	0.52±0.43
			G0SH69	Y	0±0	0.01±0.01	0.11±0.1	0.32±0.25	1.38±1.01	3.03±0.94
			G0S4L0	Y	0.17±0.16	0.2±0.04	0.44±0.22	0.19±0.11	0.24±0.16	0.23±0.07
			G0SFU2	Y	0±0	0±0	0±0	0±0	0±0	0±0
			G0S5P8	N	0.19±0.18	0.16±0.09	0.99±0.04	0.36±0.16	0.5±0.13	1.73±0.22
			G0SA07	N	0.03±0.02	0.03±0.01	0.06±0.02	0.07±0.04	0.04±0.01	0.07±0.07
			G0S3Z1	Y	0±0	0.01±0.01	0±0	0±0	0±0	0±0
			G0S6H3	Y	0±0	0.02±0.02	0.22±0.08	0±0	0.19±0.16	0.49±0.22
			G0S4Z2	N	0±0	0±0	0±0	0±0	0±0	0±0
			G0SFS5	N	0±0	0±0	0±0	0±0	0±0	0±0
	Cellobiose dehydrogenase	AA3+AA8	G0S434	Y	0±0	0.05±0.02	0.32±0.29	0.04±0.05	0.5±0.12	0.66±0.31
			G0S3B0	Y	0±0	0.02±0.03	0.08±0.1	0.16±0.18	0.35±0.19	0.38±0.08
	GMC oxidoreductase	AA3-2	G0SAW6	Y	0.13±0.05	0.06±0.06	0.02±0.01	0.14±0.1	0.05±0.04	0±0
			G0S886	N	0±0	0±0	0±0	0±0	0±0	0±0
			G0RYT0	N	0±0	0.01±0.01	0±0	0±0	0±0	0±0
			G0S7F7	N	0±0	0±0	0.01±0.01	0±0	0±0	0.01±0.01
			G0S2U9	N	0±0	0±0	0±0	0.01±0.01	0±0	0.01±0.01
			G0SG15	Y	0.13±0.16	0.55±0.13	1.16±0.19	1.21±0.95	0.81±0.18	0.57±0.09
			G0S9V1	Y	0±0	0±0.01	0.06±0.1	0±0	0.01±0.02	0±0
			G0RXU8	Y	0±0	0.02±0.03	0±0	0±0	0.02±0.03	0±0
	Cellobiohydrolase	GH7	G0RYS9	Y	0.01±0.02	0.12±0.14	0.66±0.38	0.15±0.08	3.9±3.81	6.32±6.49
			G0S477	Y	0.05±0.09	0.11±0.01	0.55±0.28	1.45±0.53	2.31±2.48	3.12±2.86
			G0SBI7	Y	0±0	0±0	0±0.01	0±0	0±0.01	0±0
		GH6	G0SD43	Y	0±0	0.18±0.09	0.24±0.07	0.49±0.31	0.81±0.97	0.65±0.56
			G0S9B2	Y	0±0	0.1±0.11	0.17±0.1	0.01±0.02	2.44±2.7	5.09±5.52
	β-1,4-glucosidase	GH3	G0S404	N	0.3±0.36	0.7±0.2	0.47±0.37	0.53±0.2	0.35±0.19	0.09±0.09
			G0SG40	Y	0±0	0.15±0.03	0.4±0.25	1.27±0.2	3.05±2.11	3.29±2.43
			G0S9P9	N	0.01±0.02	0.2±0.08	0±0.01	0.08±0.1	0.06±0.06	0±0
			G0SG87	Y	0±0	0±0	0±0	0±0	0.02±0.03	0±0
			G0S0L4	N	0±0	0±0	0±0	0±0	0±0	0±0
			G0SE64	N	0±0	0±0	0±0	0±0	0±0	0±0
			G0SCJ3	N	0±0	0±0	0±0	0±0	0±0	0±0
		GH1	G0SHK8	N	0.08±0.08	0.05±0.04	0.06±0.1	0.17±0.17	0.26±0.17	0.01±0.02
	β-1,4-endoglucanase	GH5	G0SC45	Y	0±0	0±0	0±0	0.02±0.03	0.13±0.14	0.18±0.18
			G0S3B1	N	0±0	0±0	0±0	0±0	0±0	0±0
			G0SC75	N	0±0	0±0	0±0	0±0	0±0	0±0
			G0S2A8	N	0±0	0±0	0±0.01	0±0	0±0	0±0
			G0S773	N	0±0	0±0	0±0	0±0	0±0	0±0
		GH45	G0S9D9	Y	0±0	0.01±0.01	0.11±0.06	0.16±0.07	0.42±0.31	0.65±0.17
			G0SF22	Y	0±0	0±0	0±0	0±0	0.07±0.07	0.21±0.19
		GH6	G0SAE6	Y	0±0	0±0	0±0	0±0	0.02±0.03	0±0
		GH7	G0S9G3	Y	0±0	0.04±0.02	0.08±0.09	1.9±0.34	1.67±0.76	2.47±1.85
		GH12	G0S3Z4	Y	0±0	0±0	0±0	0±0	0±0	0±0
Xylan	β-1,4-Endoxylanase	GH10	G0S8P5	Y	0.82±0.21	1.15±0.45	0.79±0.21	0.8±0.24	0.63±0.06	0.76±0.14
			G0SBF1	Y	0.17±0.08	0.39±0.04	0.47±0.11	0.16±0.14	0.53±0.65	0.71±0.53
			G0S9R7	Y	0±0	0.03±0.04	0±0	0±0	0.02±0.03	0.07±0.08
			G0SE65	Y	0±0	0±0	0±0	0±0	0±0	0±0
		GH11	G0SAF9	Y	0.17±0.22	2.86±1.42	1.6±1.65	0.04±0.05	0.2±0.09	0.57±0.29
			G0RYY1	Y	0±0	0.12±0.13	0.07±0.07	0±0	0±0	0±0
			G0SBC5	Y	0±0	0.06±0.05	0.12±0.03	0±0	0.01±0.01	0.01±0.01
			G0S9X3	Y	0.62±0.5	1.49±0.54	0.44±0.59	0±0	0±0	0±0
	β-1,4-Xylosidase	GH43	G0S0W1	N	0.18±0.14	0.36±0.18	0.46±0.1	0.03±0.02	0.35±0.3	0.25±0.25
			G0SG16	N	0±0	0±0	0±0	0±0	0±0	0±0
			G0S2H7	Y	0±0	0.01±0.02	0±0	0.02±0.04	0.25±0.19	0.3±0.02
	Acetylxylan esterase	CE3	G0S711	Y	0±0	0.01±0.01	0±0	0±0	0±0	0±0
			G0S9Q3	Y	0±0	0±0.01	0±0	0±0	0±0	0±0
			G0S9F4	Y	0±0	0±0	0±0	0±0.01	0±0	0±0
			G0S398	N	0±0	0±0	0±0	0±0	0±0	0±0
		CE5	G0SBF9	Y	0.29±0.04	0.72±0.39	1.36±0.42	0.02±0.04	0.06±0.06	0.2±0.13
			G0SG23	N	0.01±0.02	0.01±0.01	0.04±0.02	0±0	0.01±0.01	0.06±0.02
		CE1	G0SBZ2	Y	0.04±0.04	0.18±0.11	0.32±0.08	0.05±0.05	0.22±0.31	0.42±0.34
			G0S349	Y	0±0	0.01±0.01	0±0	0.06±0.03	0.07±0.08	0.07±0.1
	α-Glucuronidase	GH67	G0S1X2	Y	0.24±0.15	0.55±0.11	0.44±0.22	1.35±0.26	0.72±0.46	0.66±0.45
		GH115	G0S2R7	Y	0±0	0.16±0.27	0.19±0.26	2±0.34	1.25±0.26	0.85±0.51
	Feruloyl esterase	CE1	G0S216	Y	0±0	0.16±0.06	0.14±0.11	0.29±0.14	0.39±0.14	0.52±0.18
			G0SG06	Y	0.06±0.05	0.16±0.11	0.28±0.06	0±0	0.08±0.1	0.16±0.08
	α-Arabinofuranosidase	GH43	G0RY67	Y	0±0	0±0	0±0.01	0.37±0.23	0.54±0.09	0.47±0.1
			G0SGK1	N	0±0	0±0	0.01±0.01	0.02±0.03	0.01±0.01	0.02±0.02
			G0S3F7	N	0±0	0.03±0.03	0±0.01	0±0.01	0±0	0±0
		GH62	G0S6F6	Y	0±0	0.01±0.01	0±0	0±0	0.08±0.14	0.18±0.25
			G0S3I9	Y	0±0	0.2±0.16	0.03±0.03	0.03±0.03	0.01±0.02	0±0
β-1,3；1,4-glucan	1,3-β-Endoglucanase	GH16	G0SA20	Y	1.68±0.27	1.41±0.04	1.21±0.11	3.81±1.86	2.2±0.89	2.03±0.81
			G0SDK5	Y	0.27±0.19	0.32±0.15	0.21±0.05	0.48±0.16	0.3±0.12	0.19±0.03
			G0S9V7	Y	0.03±0.03	0.18±0.02	0.02±0	0.1±0.07	0.17±0.13	0.09±0.12
			G0SEV3	Y	0±0	0±0	0±0	0±0	0±0	0±0
			G0SF88	N	0±0	0±0	0±0	0±0	0±0	0±0
			G0SCM1	Y	0.12±0.09	0.04±0.02	0±0	0.22±0.08	0.09±0.08	0.01±0.01
			G0SFX7	Y	0.43±0.2	0.39±0.19	0.14±0.03	0.23±0.08	0.15±0.12	0.1±0.1
			G0S5R2	Y	0.1±0.07	0.08±0.05	0.04±0.05	0.07±0.08	0.09±0.08	0±0
			G0S0M3	Y	0.03±0.02	0.01±0.01	0±0	0.04±0.05	0.01±0.02	0.01±0.01
			G0S0Q4	N	0±0	0±0	0±0	0±0.01	0±0	0±0
			G0S4P0	Y	0.37±0.04	0.21±0.02	0.16±0.09	0.27±0.23	0.16±0.12	0.06±0.05
		GH17	G0SEU4	Y	0.22±0.1	0.05±0.03	0.09±0.04	0.19±0.14	0.05±0.05	0.03±0.03
			G0SFR4	Y	0.43±0.2	0.67±0.32	0.28±0.1	0.38±0.23	0.23±0.16	0.19±0.09
			G0RZS2	N	0.14±0.05	0.06±0.04	0±0	0.02±0.03	0.01±0.01	0±0
		GH55	G0SBB1	Y	0±0	0.01±0.02	0±0	0±0	0.02±0.04	0±0
		GH81	G0SAG7	N	0.01±0.02	0.02±0.03	0±0.01	0±0	0.01±0.02	0±0
		GH128	G0SG17	Y	0.03±0.04	0.03±0.03	0.04±0.01	0.01±0.02	0.02±0.02	0±0
			G0S012	Y	0.18±0.11	0.12±0.09	0±0	0.03±0.05	0.04±0.06	0±0
		GH131	G0RYZ1	Y	0±0	0±0	0±0	0.01±0.02	0.02±0.02	0±0
			G0SHR2	Y	0±0	0.01±0.01	0±0	0.05±0.04	0.22±0.06	0.2±0.11
	1,3-β-Exodoglucanase	GH55	G0S0P4	Y	0±0	0±0	0±0	0±0	0±0.01	0±0
			G0S3N2	Y	0.04±0.04	0.31±0.06	0.13±0.07	0.62±0.12	0.67±0.06	0.32±0.14
			G0SAQ5	N	0.08±0.13	0.34±0.15	0.22±0.17	0.63±0.18	0.56±0.23	0.43±0.11
		GH132	G0S667	Y	0.27±0.15	0.17±0.02	0.35±0.17	0.28±0.14	0.16±0.01	0.32±0.2
（Galacto）mannan	β-1,4-Endomannase	GH5	G0RYT9	Y	0±0	0.02±0.01	0±0	0.45±0.39	0.46±0.2	0.38±0.08
		GH26	G0S0U0	Y	0±0	0.01±0.01	0±0	0.04±0.07	0.14±0.13	0.07±0.06
	β-1,4-Mannosidase	GH2	G0SHY9	N	0±0	0±0	0±0	0±0	0.01±0.01	0±0
Xyloglucan	β-1,4-Endoglucanase	GH74	G0SA22	Y	0±0	0±0.01	0±0	0.15±0.21	0.1±0.1	0.09±0.15
Pectin	Pectate lyase	PL3	G0S9D6	Y	0.08±0.01	0.12±0.04	0.17±0.06	0.14±0.12	0.05±0.08	0.08±0.09
			G0SBA7	Y	0.84±0.83	1.35±0.97	1.05±0.86	0.23±0.24	0.13±0.11	0.31±0.2
		PL1	G0S320	Y	0±0	0±0	0±0	0±0	0±0	0.01±0.01
	Exopolygalacturonase	GH28	G0SFC2	Y	0.01±0.02	0±0	0±0	0.02±0.02	0±0	0±0
	β-1,4-Galactosidase	GH2	G0SA23	N	0±0	0±0	0±0	0.01±0.01	0±0	0±0
		GH35	G0S1Q5	N	0±0	0±0	0±0	0±0.01	0±0	0±0
	Rhamnogalacturonate lyase		G0S9N0	Y	0±0	0±0	0±0	0±0	0.03±0.05	0±0
	Pectin methylesterase	CE8	G0S800	Y	0.02±0.03	0.38±0.1	0.34±0.29	0.41±0.31	0.38±0.16	0.47±0.1
	Carbohydrate esterase	CE15	G0SD28	Y	0±0	0.2±0.1	0.76±0.2	0.04±0.07	0.14±0.08	0.5±0.25
			G0S2R1	Y	0±0	0.01±0.02	0±0	0±0	0±0	0±0
		CE16	G0S8M1	Y	0.01±0.02	0.08±0.05	0.08±0.08	0.28±0.04	0.22±0.03	0.16±0.05
			G0S353	N	0±0	0±0	0±0	0±0	0±0	0.01±0.01
	Rhamnogalacturonan acetylesterase	CE12	G0S0S2	Y	0±0	0±0	0±0	0.01±0.01	0.17±0.2	0.4±0.17
Chitin	Exo-1,4-beta-D-glucosaminidase	GH2	G0SB94	Y	0.99±0.81	4.17±1.17	2.12±0.38	2.48±0.66	3.23±1.12	2.17±0.86
	Chitinase	GH18	G0S1A4	Y	0.4±0.19	0.31±0.05	0.22±0.07	0.94±0.46	0.59±0.17	0.42±0.12
			G0SAW4	N	0±0	0.08±0.04	0±0	0.05±0.04	0.04±0.03	0±0
			G0SG96	N	0±0	0±0.01	0±0	0±0.01	0±0	0±0
			G0S7Z7	N	0.01±0.01	0±0	0±0	0.14±0.14	0.01±0.01	0±0
			G0S2M6	N	0±0	0±0	0±0	0.18±0.2	0.02±0.03	0.04±0.07
			G0SC81	Y	0±0	0.01±0.02	0.08±0.08	0±0	0±0	0.01±0.01
			G0S2X6	N	0±0	0.01±0.01	0±0	0±0	0±0	0.01±0.01
			G0SG65	N	0±0	0±0	0±0	0±0	0±0	0±0
			G0SCW8	N	0±0	0±0	0±0	0±0	0±0	0±0
	Endo-chitosanase	GH75	G0S7C3	Y	0.6±0.18	0.21±0.12	0.21±0.12	0.27±0.21	0.08±0.03	0.12±0.06
	Beta-hexosaminidase	GH20	G0SCL8	Y	0.03±0.05	0.32±0.19	0.07±0.07	0.07±0.07	0.15±0.15	0.01±0.01
	Chitin-binding protein	CBM18	G0S0L5	N	0±0	0.01±0.01	0.01±0.02	0±0	0.01±0.01	0±0
			G0S7X2	Y	0.01±0.02	0.02±0.01	0.06±0.02	0.01±0.02	0.11±0.09	0.24±0.12
	Deacetylase	CE4	G0S5B8	N	0.15±0.03	0.34±0.15	0.2±0.07	0.29±0.02	0.21±0.02	0.16±0.06
			G0S3X4	Y	0.32±0.08	0.2±0.06	0.18±0.05	0.26±0.15	0.15±0.11	0±0
			G0S364	Y	0.02±0.03	0.47±0.16	0.47±0.22	0.03±0.02	0.01±0.02	0.03±0.03
			G0SFQ5	N	0±0	0±0	0±0	0±0	0±0	0±0
Starch	Alpha-amylase	GH13	G0S3D9	Y	0.37±0.03	0.33±0.14	0.17±0.13	0.25±0.23	0.41±0.13	0.13±0.03
			G0S376	N	0±0	0±0	0±0	0±0	0±0	0±0
			G0SFN2	N	0±0	0±0	0±0	0±0	0.01±0.02	0±0
		GH13	G0RYC8	N	0±0	0±0	0±0	0±0	0±0	0.01±0.02
	Alpha-glucosidase	GH31	G0SD45	Y	1.72±0.46	0.97±0.07	0.35±0.21	4.12±1.26	1.51±0.18	0.6±0.15
			G0SG42	Y	0±0	0.01±0.02	0±0	0±0	0.01±0.01	0±0
			G0SBV8	N	0±0	0±0	0±0	0±0.01	0±0	0±0
			G0S4V9	N	0±0	0.03±0.06	0±0	0±0	0.02±0.03	0±0
		GH15	G0RZA2	N	1.99±0.73	2.22±0.73	1.04±0.29	6.43±3.17	3.51±2.32	1.99±0.5
			G0SEZ5	N	0±0	0±0	0±0	0±0	0±0	0±0
			G0S3E5	N	0.09±0.05	0.07±0.08	0±0.01	0.36±0.32	0.12±0.12	0.02±0.03
Others	Auxiliary Activities (AAs)	AA1	G0SDB0	N	0±0	0±0	0±0	0±0	0±0	0±0
			G0S3A5	Y	0.28±0.24	0.46±0.11	0.32±0.11	0±0	0±0	0±0
			G0RZT8	N	0.04±0.04	0±0	0±0	0.02±0.02	0±0.01	0±0
			G0S8D2	Y	0.18±0.31	0±0	0±0	0±0	0±0	0.01±0.01
			G0S996	N	0.41±0.72	0±0	0±0	0±0	0±0	0±0
		AA2	G0SFS6	N	0.16±0.27	0±0	0.01±0.01	0±0	0.12±0.17	0.01±0.01
			G0SBM7	N	0.07±0.06	0.07±0.06	0.15±0.12	0±0.01	0.04±0.06	0.01±0.01
		AA4	G0S1A7	N	0.01±0.02	0±0	0±0	0±0	0±0	0±0
			G0SHF5	N	0.05±0.03	0.01±0.01	0±0	0±0	0.01±0.01	0±0
		AA5	G0S074	Y	0±0	0±0	0±0	0±0.01	0±0	0.01±0.02
			G0S8T1	Y	0.07±0.12	0±0	0.01±0.01	0±0.01	0±0	0±0
			G0S7P0	Y	0.35±0.33	0.24±0.02	0.28±0.11	0.38±0.15	0.27±0.07	0.18±0.1
			G0SG04	Y	0±0	0±0	0±0	0±0	0±0	0±0
			G0SHB2	Y	0±0	0.01±0.01	0.01±0.02	0±0	0.02±0.02	0.01±0.01
			G0SG85	Y	0.01±0.02	0.12±0.15	0.04±0.02	0.05±0.05	0.06±0.06	0.01±0.01
			G0SDV4	Y	0±0	0±0	0.04±0	0.01±0.02	0±0	0.01±0.01
			G0SBL0	Y	0.18±0.04	0.32±0.15	0.2±0.11	0.36±0.03	0.4±0.16	0.11±0.05
		AA6	G0SBY0	N	0±0	0±0	0±0	0±0	0±0	0±0
		AA7	G0SC68	N	0±0	0.04±0.02	0.16±0.05	0.01±0.01	0.03±0.04	0.1±0.09
			G0SEM1	Y	0.31±0.29	0.48±0.1	0.29±0.05	1.21±0.07	0.61±0.18	0.41±0.09
			G0S931	N	0±0	0±0	0±0	0±0	0.01±0.01	0±0
			G0SH39	Y	0±0	0.01±0.02	0±0	0±0	0.02±0.04	0.01±0.02
			G0RYU2	Y	0.07±0.07	0.16±0.08	0.08±0.1	0.16±0.08	0.35±0.21	0.26±0.24
			G0SH96	Y	0.33±0.33	1.04±0.54	0.42±0.19	2.89±1.03	1.77±0.35	0.94±0.11
			G0SH80	N	0.19±0.32	0.24±0.22	0.2±0.33	1.47±0.58	0.91±0.17	0.45±0.17
			G0S1N8	N	0±0	0±0	0±0	0±0	0±0	0±0
			G0S8C0	N	0±0	0±0	0±0	0±0	0±0	0±0
			G0SFZ5	Y	0.01±0.02	0±0	0±0	0±0	0±0	0±0
			G0SHU4	N	0.24±0.41	0±0.01	0±0	0±0	0.01±0.01	0±0
			G0S3E2	N	0.01±0.02	0±0	0±0	0±0	0±0	0±0
			G0S9Q6	Y	0.18±0.18	0.47±0.1	0.25±0.03	0.1±0.08	0.22±0.13	0.04±0.07
		AA8	G0SBU0	Y	0±0	0±0	0±0.01	0.01±0.01	0±0	0±0
			G0S9C3	Y	0±0	0±0	0±0	0±0	0±0	0±0
			G0S9N2	N	0.03±0.05	0.02±0.04	0.12±0.07	0±0	0.08±0.07	0.09±0.1
			G0S0U3	Y	0±0	0±0.01	0±0	0±0	0.08±0.06	0.24±0.18
			G0S0U4	Y	0±0	0.06±0.08	0.05±0.05	0±0	0.18±0.14	0.37±0.28
Protein	Aspartic-type peptidase	A1	G0S1M2	Y	0±0	0±0	0±0	0±0	0±0	0±0
			G0RYR0	Y	0±0	0±0	0±0	0±0	0±0	0±0
			G0S1H4	Y	0.03±0.02	0.05±0.03	0±0	0.02±0.03	0.01±0.01	0.01±0.01
			G0SE86	Y	0±0	0±0	0±0	0±0	0±0	0±0
			G0RYV1	Y	0±0	0±0	0±0	0±0	0.01±0.01	0±0
			G0SFR3	Y	0±0	0±0	0±0	0±0	0±0	0±0
			G0SAA2	Y	0.02±0.02	0±0	0±0	0.01±0.02	0±0	0±0
			G0SBH2	Y	0±0	0±0	0±0	0±0	0±0	0±0
			G0SI60	Y	0.33±0.58	0±0	0±0	0±0	0±0	0±0
			G0SGN4	Y	0.32±0.15	0.21±0.06	0.14±0.08	0.64±0.46	0.14±0.04	0.01±0.01
			G0SBG0	N	0.01±0.02	0±0	0±0	0±0.01	0±0	0±0
			G0S4R8	Y	0±0	0±0	0±0	0±0	0±0	0±0
			G0S1X8	N	0±0	0±0	0±0	0±0	0±0	0±0
			G0RXV2	Y	0±0	0±0	0±0	0±0	0±0	0±0
			G0S288	Y	0.13±0.14	0.11±0.06	0.03±0.03	0.07±0.07	0.07±0.08	0.02±0.04
			G0S3I8	Y	0.05±0.05	0.01±0.01	0±0	0.06±0.1	0.02±0.04	0±0
			G0S6C5	Y	0±0	0±0	0±0	0±0	0±0	0±0
		A22	G0S1W5	N	0.02±0.03	0±0	0±0	0±0	0±0	0±0
		A28	G0S8E8	N	0±0	0±0	0±0	0±0	0±0	0±0
	Serine-type peptidase	S8	G0S9Y5	Y	0.04±0.07	0.04±0.07	0.09±0.08	0.06±0.06	0.35±0.23	0.62±0.18
			G0S9X5	N	0±0	0.02±0.04	0±0	0.01±0.02	0.01±0.01	0±0
			G0SHU5	Y	0±0	0.01±0.01	0±0	0.01±0.01	0±0	0±0
			G0RZZ4	Y	0.09±0.09	0.12±0.06	0.1±0.11	0.06±0.08	0.07±0.05	0.06±0.01
			G0S329	N	0±0	0±0	0±0	0±0	0±0	0.01±0.01
			G0S8P3	Y	0.27±0.29	1.04±0.19	0.74±0.32	5.48±3.89	2.17±1	1.48±0.52
			G0SAU7	Y	0.05±0.05	0.1±0.03	0.1±0.15	0.19±0.14	0.23±0.13	0.3±0.2
		S28	G0S9E9	Y	0.43±0.36	1.49±0.25	0.62±0.28	2.51±0.69	0.76±0.31	0.52±0.16
			G0SC07	N	0±0	0±0	0±0	0±0	0±0	0±0
		S53	G0RYW9	Y	0.01±0.02	0±0	0±0	0.01±0.02	0±0	0±0
	Metallopeptidase	M3	G0S7K9	N	0.6±0.41	0.32±0.17	0.13±0.11	0.01±0.01	0.08±0.08	0±0
		M4	G0S2V7	N	0.04±0.07	0±0	0±0	0±0	0±0	0±0
		M12	G0RZW0	N	0±0	0.01±0.01	0.02±0.03	0±0	0±0	0±0
		M16	G0SGG1	N	0.01±0.01	0±0.01	0±0	0±0	0±0.01	0±0
		M43	G0SEK4	Y	0.06±0.06	0±0.01	0±0	0.06±0.08	0±0	0±0
		M67	G0S6V1	N	0±0	0.01±0.01	0±0.01	0.01±0.01	0.02±0	0.01±0.01
		M79	G0S535	N	0±0	0±0	0±0	0±0	0±0	0±0
	Aminopeptidase	M28	G0S7N9	Y	0.43±0.63	0.18±0.06	0.02±0.02	0.12±0.18	0.04±0.05	0±0
			G0S9N1	Y	0.38±0.33	0.2±0.11	0.05±0.04	0.04±0.05	0.02±0.01	0±0
			G0S799	Y	0.06±0.06	0.02±0.02	0±0	0.02±0.02	0±0	0±0
			G0SBF2	Y	0±0	0.08±0.07	0.01±0.01	0.67±0.41	0.07±0.1	0.03±0.05
			G0RYX4	Y	0.36±0.31	0.46±0.04	0.18±0.11	2.07±1.08	0.44±0.14	0.13±0.18
			G0SH07	N	0±0	0±0	0±0	0±0	0±0	0±0
		M24	G0S2M9	N	0±0	0±0	0±0	0±0	0±0	0±0
			G0S3I4	N	0.08±0.04	0.27±0.04	0.09±0.07	0.17±0.25	0.14±0.13	0.01±0.01
			G0S5L9	N	0±0	0±0	0±0	0±0	0±0	0±0
			G0S4E0	N	0.17±0.15	0.41±0.06	0.14±0.06	0.02±0.04	0.09±0.13	0±0
		M1	G0SGR7	N	1.16±0.78	1.59±0.12	1.21±0.27	0.68±1.15	0.91±0.44	0.27±0.27
			G0S3C8	N	0.27±0.24	0.79±0.17	0.31±0.11	0.22±0.35	0.6±0.3	0.05±0.07
			G0SE57	N	0.03±0.05	0.37±0.16	0.1±0.1	0.03±0.06	0.09±0.09	0±0
		M18	G0SG74	N	0.01±0.02	0.28±0.05	0.11±0.1	0.01±0.01	0.1±0.09	0.04±0.01
			G0SHL4	N	0.04±0.06	0.23±0.03	0.16±0.14	0.06±0.06	0.16±0.13	0.05±0.06
	Carboxypeptidase	M28	G0SF10	N	0.06±0.1	0±0	0±0	0±0	0±0	0±0
			G0S708	N	0±0	0±0.01	0.01±0.01	0±0	0±0	0±0
			G0S6A3	Y	0.02±0.03	0±0	0±0	0.01±0.01	0±0	0±0
			G0SCA3	Y	0.16±0.27	0.01±0.01	0±0	0±0	0±0	0±0
		M14	G0S2Y4	Y	0.03±0.02	0.01±0.02	0±0	0.09±0.1	0.01±0.01	0±0
			G0S7U3	Y	0±0	0±0	0±0	0±0	0±0	0±0
			G0S3K5	N	0.02±0.03	0±0	0±0	0±0	0±0	0±0
		M20	G0S4V5	N	0.12±0.18	0.25±0.04	0.06±0.05	0.16±0.28	0.14±0.13	0.03±0.03
			G0SAB1	N	0.01±0.02	0±0	0±0	0±0	0.01±0.01	0±0
			G0SH44	N	0±0	0±0	0±0	0±0	0±0	0±0
		S10	G0SEC5	Y	0±0	0±0.01	0.01±0.02	0±0.01	0±0	0±0
			G0SFE3	Y	0±0	0.11±0.17	0.07±0.12	0.74±0.3	0.12±0.09	0±0
		S12	G0S367	N	0±0	0±0	0±0	0±0	0±0.01	0±0
	Oligopeptidase	S9	G0S3Y9	Y	0±0	0.71±0.03	0.27±0.02	1.55±0.62	0.78±0.11	0.34±0.14
			G0SHR4	N	0.06±0.1	0.01±0.03	0±0	0.05±0.07	0.01±0.01	0±0
		S53	G0S4Y8	Y	0.01±0.02	0±0	0±0	0±0	0.01±0.01	0±0
			G0S3E4	N	0±0	0±0	0.01±0.02	0±0	0±0	0±0
		S15	G0SBZ3	N	0±0	0±0	0±0	0±0	0.01±0.01	0±0
		M19	G0S835	N	0±0	0±0.01	0±0	0±0	0±0	0±0
		M49	G0S0D1	N	0.44±0.43	0.69±0.18	0.5±0.55	0.38±0.44	0.53±0.25	0.02±0.02

## Sheet: Table S10
Table S7 Primers used in qRT-PCR
Enzyme activity	Family	Genebank	Uniprot	Primer	Primer sequence
LPMO	AA9	XP_006690939.1	G0RZR9	F	GGTCCCGTCCTCTCCCA
				R	CCGCACTGGCCCCACTT
	AA9	XP_006692680.1	G0S408	F	GACGGGGGCTCCCAATG
				R	CGCCTGGCAAGTCGAGC
	AA9	XP_006690646.1	G0RYX6	F	GCTACCCACCCCGGCAT
				R	GTTCGTGGGCGTGGGCT
	AA9	XP_006695571.1	G0SDM5	F	TTGCGGACGGCCAGTAC
				R	CCGGATCGTTCTGGCTG
	AA9	XP_006697176.1	G0SH69	F	TTGTTGGCGGTACTGGC
				R	TCTTAACACCGGGGTCG
	AA9	XP_006692963.1	G0S5P8	F	GAACCGCCTCAGCCACC
				R	CGCTGCCACCGCACTGT
Cellobiohydrolase	GH6	XP_006695418.1	G0SD43	F	TTCTCCGCAACCAGGGC
				R	GGTGCCGTCGGACTCGC
	GH6	XP_006694908.1	G0S9B2	F	GCTTCGGCCAGCGTTTC
				R	TCCGGCGAAGGCTTGAA
	GH7	XP_006693547.1	G0S477	F	CCCCGACTAGCCAGCCC
				R	ACCACCGCACTGGCCCC
	GH7	XP_006691307.1	G0RYS9	F	GCTCTGGCTCGACTCGG
				R	GCCGAAGCGGATGTTGG
Cellobiose dehydrogenase	CDH	XP_006692706.1	G0S434	F	CGACCTGAACACCCGCG
				R	ACCGCACTGGCCCCATT
GMC oxidoreductase	GMC	XP_006696772.1	G0SG15	F	TGCTGCCATGATGCCGC
				R	TGATAAGATCGGCAGCC
β-1,4-endoglucanase	GH45	XP_006691566.1	G0S9D9	F	TTGCTGTCCAATGCGGG
				R	GGTCCTCCGCCAGCAGT
β-1,4-glucosidase	GH3	XP_006694959.1	G0S404	F	ATGGGCGAGGCGTTGAG
				R	CCAATCTCACCCCAGCG
β-1,4-Endoxylanase	GH11	XP_006694616.1	G0SAF9	F	ACTCGTCTGGCTCGGCG
				R	GCTCTGGCAGCAGGTCG
	GH10	XP_006695353.1	G0SBF1	F	CGACCTGCCGGCTCTGG
				R	AGCCAACATTCCCGCCG
Acetylxylan esterase	CE5	XP_006695361.1	G0SBF9	F	CCAGCAGGCGCTCAACT
				R	AGTCCAGCCCTGGCCGC
Carbohydrate esterase	CE15	XP_006695403.1	G0SD28	F	GCATGGGCATTGCTCGG
				R	GGTGTTGCCGGCGTTGG
Reference gene	GAPDH	XP_006691026.1	G0RXZ8	F	CCTCACCTGCCGTCTGG
				R	TGAGGGAGATGCCAGCC
